# Supplementary material for: Systemic inoculation of Escherichia coli causes emergency myelopoiesis in zebrafish larval caudal hematopoietic tissue
Source: Sci Rep. 2016 Nov 11;6:36853. doi: 10.1038/srep36853 (PMC5105072; doi:10.1038/srep36853)
Supplement: Supplementary Table S2 [file srep36853-s9.xls]

## Sheet: A.DOWN
GeneID	Associated Gene Name	Length	Gene_position	Strand	fpkm.PBS_6hpi	fpkm.E.coli_6hpi	foldchange_6hpi	fpkm.PBS_24hpi	fpkm.E.coli_1dpi	foldchange_1dpi	fpkm.PBS_4dpi	fpkm.E.coli_4dpi	foldchange_4dpi
Zebrafish_newGene_5706		741	20:1148922-1151361	+	7.60557	3.10105	0.407734	183.265	7.05498	0.038496	22.8187	8.7004	0.381284
ENSDARG00000002084	lamb2	11589	23:20468045-20627256	-	104.296	38.8289	0.372294	119.106	41.4078	0.347656	----	----	----
ENSDARG00000089269	FP102887.1	258	15:355201-373090	-	17.3751	7.03516	0.404899	61.6302	20.6916	0.335738	----	----	----
ENSDARG00000095593	si:ch211-134c9.2	566	1:20556618-20558296	-	2.5093	1.06409	0.424059	3.68811	1.63274	0.442704	----	----	----
ENSDARG00000003544	adarb1b	3841	9:46294484-46610645	+	27.358	11.9577	0.437084	29.8499	9.11729	0.305438	----	----	----
ENSDARG00000089664	CU993820.1	690	9:41067778-41087843	-	673.253	303.416	0.450671	1255.75	462.15	0.368026	----	----	----
ENSDARG00000037448	SLC2A13 (1 of 3)	486	Zv9_NA248:879-4615	+	3.51063	1.61997	0.461447	2.89343	1.41841	0.490217	----	----	----
ENSDARG00000056590	calca	1065	7:28806424-28811889	-	10.1217	4.69586	0.463938	8.66765	3.47553	0.400977	----	----	----
ENSDARG00000032348	CABZ01090712.1	405	18:286342-288193	+	2.88493	1.33911	0.464174	3.92174	1.53482	0.391362	----	----	----
Zebrafish_newGene_6978		217	23:44960928-44965321	+	533.64	248.522	0.465711	147.624	70.5799	0.478106	----	----	----
Zebrafish_newGene_11747		411	9:20302205-20304444	+	3.40961	1.62029	0.475213	6.50509	3.21984	0.494972	----	----	----
ENSDARG00000093607	si:ch211-268m12.3	526	5:63131172-63133945	+	8.88096	4.3082	0.485105	9.43571	2.4226	0.256748	----	----	----
ENSDARG00000087273	IFT43	249	17:52648633-52649749	-	24.0148	11.6856	0.4866	30.8252	15.1803	0.492464	----	----	----
Zebrafish_newGene_7770		329	25:5185089-5186102	+	1215.74	19.0158	0.0156413	----	----	----	8852.52	30.9627	0.00349761
ENSDARG00000088609	CU571257.1	927	22:7800752-7807814	-	4.75306	1.13974	0.239791	----	----	----	2.19712	1.02061	0.464522
Zebrafish_newGene_9131		338	5:55814113-55814968	+	3.62645	1.06179	0.29279	----	----	----	6.24301	1.7975	0.287922
ENSDARG00000093054	si:ch211-207c6.5	1608	5:43941798-43963771	+	5.00874	1.59778	0.318998	----	----	----	5.14719	2.22858	0.43297
Zebrafish_newGene_1264		391	12:137346-137865	+	437.244	166.399	0.380563	----	----	----	177.284	69.4425	0.391702
ENSDARG00000045065	vti1a	2233	12:32845793-33109864	-	240.511	94.3389	0.392244	----	----	----	113.68	49.9866	0.439714
ENSDARG00000005320	nipsnap1	1465	5:13121185-13151757	-	4.28499	1.76086	0.410937	----	----	----	7.2131	3.40135	0.471552
ENSDARG00000042922	gpr173	1340	8:24267966-24269305	-	7.00742	3.0111	0.429702	----	----	----	5.74166	2.04595	0.356334
Zebrafish_newGene_7040		261	23:45683576-45683920	-	98.5233	45.386	0.460663	----	----	----	18.9887	4.59256	0.241858
ENSDARG00000089772	FP340264.1	222	3:62123723-62133124	+	159.362	74.0677	0.464776	----	----	----	145.822	57.0805	0.39144
Zebrafish_newGene_8690		246	4:4105169-4105499	+	21.1684	10.437	0.493046	----	----	----	17.3947	6.55376	0.376768
ENSDARG00000092082	si:ch1073-44m10.1	2433	22:15139490-15142164	+	----	----	----	97.4188	18.816	0.193146	23.0775	1.13453	0.0491615
ENSDARG00000091838	si:dkeyp-72e1.6	462	3:36584212-36584673	+	----	----	----	4.78188	1.09217	0.228398	7.11855	2.42135	0.340147
ENSDARG00000029374	dennd1b	2022	22:24420180-24517401	-	----	----	----	8.37117	2.66954	0.318896	6.81183	2.38633	0.350321
Zebrafish_newGene_2244		318	14:863388-868017	-	----	----	----	4.35733	1.46326	0.335816	13.3062	3.73632	0.280795
ENSDARG00000090924	CABZ01084014.1	390	8:28915-32152	+	----	----	----	3.97445	1.39325	0.350552	8.15533	3.50315	0.429553
Zebrafish_newGene_11282		1088	8:3598927-3600585	-	----	----	----	3.28535	1.22618	0.373228	2.89391	1.27806	0.441637
ENSDARG00000057392	lrrc31	2120	24:27151298-27176140	-	----	----	----	2.55737	1.07284	0.419511	205.479	2.01844	0.00982306
Zebrafish_newGene_12297		248	Zv9_NA281:14637-17136	+	----	----	----	48.9851	20.9192	0.427052	11.4793	3.10307	0.270319
ENSDARG00000044129	si:ch211-214p16.1	644	17:25417375-25428548	-	----	----	----	5.70101	2.462	0.431853	21.5679	10.6898	0.495633
Zebrafish_newGene_6273		276	21:44444730-44445090	-	----	----	----	4.00228	1.73466	0.433418	11.6581	1.76257	0.151188
ENSDARG00000086548	CR381540.3	300	14:11529151-11590125	-	----	----	----	5.41524	2.40152	0.443474	9.02353	4.4962	0.498275
ENSDARG00000086654	CT027762.3	636	7:4463465-4468300	-	56.2624	2.41095	0.0428519	----	----	----	----	----	----
ENSDARG00000090889	BX005069.4	666	14:38211336-38214588	+	50.6901	2.33339	0.0460325	----	----	----	----	----	----
Zebrafish_newGene_3773		224	17:484475-491695	-	95.499	8.0732	0.084537	----	----	----	----	----	----
ENSDARG00000057121	C7 (2 of 2)	4991	21:19729380-19745546	+	48.9678	4.16943	0.0851464	----	----	----	----	----	----
ENSDARG00000075045	cxcl-c1c	774	1:49728939-49741529	-	14.6842	1.3239	0.090158	----	----	----	----	----	----
ENSDARG00000032768	irf1b	2078	21:44267457-44273780	+	12.3512	1.11938	0.0906293	----	----	----	----	----	----
ENSDARG00000043798	ms4a17a.1	1410	4:60711233-60743387	+	9.6598	1.11855	0.115794	----	----	----	----	----	----
ENSDARG00000034063	CABZ01068208.1	3702	17:53860942-53868610	-	23.6509	2.81446	0.119	----	----	----	----	----	----
ENSDARG00000038668	gbp1	2386	2:42122033-42136425	-	10.9275	1.34391	0.122985	----	----	----	----	----	----
ENSDARG00000087066	CR385054.1	1601	16:1988763-2257762	+	9.19868	1.14616	0.1246	----	----	----	----	----	----
ENSDARG00000088745	MFAP4 (4 of 14)	1531	1:59822953-59844635	+	62.9221	8.41894	0.133799	----	----	----	----	----	----
ENSDARG00000002165	psme1	1141	24:12843298-12858615	+	10.9909	1.47346	0.134062	----	----	----	----	----	----
ENSDARG00000067889	gltpd2	1199	5:40062578-40069375	+	11.1914	1.53102	0.136803	----	----	----	----	----	----
ENSDARG00000073757	pdzrn3a	3102	23:10934942-11020503	-	15.8694	2.29331	0.144512	----	----	----	----	----	----
ENSDARG00000044754	gnrh2	659	21:14027250-14031097	+	7.47176	1.11572	0.149325	----	----	----	----	----	----
ENSDARG00000017427	phf20l1	5443	16:33904960-33932357	-	159.338	23.8892	0.149927	----	----	----	----	----	----
ENSDARG00000056874	lygl1	957	14:21894135-21899773	+	49.1787	7.45288	0.151547	----	----	----	----	----	----
ENSDARG00000075163	cxcl-c5c	741	5:44515276-44522813	-	26.4567	4.33957	0.164025	----	----	----	----	----	----
Zebrafish_newGene_2217		1019	14:46192793-46476392	+	46.1	7.70255	0.167084	----	----	----	----	----	----
ENSDARG00000033227	lect2l	732	14:38206899-38208441	+	98.9396	16.9602	0.17142	----	----	----	----	----	----
Zebrafish_newGene_9158		267	5:75535202-75535937	+	15.9029	2.79825	0.175959	----	----	----	----	----	----
Zebrafish_newGene_2204		3007	14:11630576-11636440	+	7.30061	1.28708	0.176298	----	----	----	----	----	----
Zebrafish_newGene_7758		254	25:121117-121662	+	86.1684	15.8404	0.183831	----	----	----	----	----	----
ENSDARG00000051912	HPX (2 of 2)	1459	16:3654520-3674453	+	98.7539	18.465	0.18698	----	----	----	----	----	----
Zebrafish_newGene_7416		419	24:27726092-27727085	+	13.0634	2.4863	0.190326	----	----	----	----	----	----
Zebrafish_newGene_11756		273	9:47690828-47723302	+	6.43539	1.22963	0.191073	----	----	----	----	----	----
ENSDARG00000008541	chia.4	2223	23:18096997-18164381	+	5.78969	1.15094	0.198792	----	----	----	----	----	----
ENSDARG00000038669	gbp2	2494	2:42106257-42118400	+	6.10586	1.23802	0.202759	----	----	----	----	----	----
ENSDARG00000053836	si:ch211-284o19.8	1501	2:37589535-37603076	-	7.18971	1.50549	0.209395	----	----	----	----	----	----
ENSDARG00000038025	cbx7a	2061	3:25087412-25095881	+	23.7719	5.02309	0.211304	----	----	----	----	----	----
ENSDARG00000058160	tnfaip2b	2395	13:6779455-6791582	-	21.5986	4.61923	0.213867	----	----	----	----	----	----
ENSDARG00000062659	CABZ01053721.1	794	9:52314684-52388482	+	12.417	2.66138	0.214333	----	----	----	----	----	----
Zebrafish_newGene_5152		246	2:52829763-52831420	+	36.2887	7.82773	0.215707	----	----	----	----	----	----
ENSDARG00000069844	irg1	1511	9:22866973-22871390	-	7.47177	1.62043	0.216874	----	----	----	----	----	----
ENSDARG00000040445	PARP14	5723	9:24798873-24812870	+	8.10724	1.75897	0.216963	----	----	----	----	----	----
ENSDARG00000014024	ms4a17a.4	1693	4:60701150-60816589	+	11.5851	2.51971	0.217496	----	----	----	----	----	----
ENSDARG00000025428	socs3a	1935	3:58237025-58239849	-	10.6339	2.34166	0.220207	----	----	----	----	----	----
ENSDARG00000062788	irg1l	2017	14:11625681-11629239	-	26.0816	5.83047	0.223547	----	----	----	----	----	----
ENSDARG00000090715	HECTD4 (3 of 3)	527	Zv9_scaffold3469:23175-51160	-	7.81128	1.75879	0.22516	----	----	----	----	----	----
ENSDARG00000005627	CABZ01068209.1	1496	17:53869823-53875538	+	7.55981	1.718	0.227255	----	----	----	----	----	----
ENSDARG00000053136	b2m	1134	4:11857920-11860013	-	6.72435	1.53419	0.228154	----	----	----	----	----	----
ENSDARG00000033446	si:dkey-57h18.2	3256	12:28114557-28130720	-	4.99617	1.16058	0.232293	----	----	----	----	----	----
ENSDARG00000060456	NMI	1434	9:58119154-58123796	-	19.5186	4.56508	0.233884	----	----	----	----	----	----
ENSDARG00000016837	glipr2l	1345	16:29843228-29850422	+	13.3288	3.14053	0.23562	----	----	----	----	----	----
ENSDARG00000006672	znf395	1851	20:35280011-35322631	+	9.17717	2.16843	0.236286	----	----	----	----	----	----
ENSDARG00000092099	si:ch211-133n4.6	1222	19:3749198-3756441	-	16.2387	4.07481	0.250932	----	----	----	----	----	----
ENSDARG00000074210	ARF4 (3 of 3)	546	11:43557272-43560478	+	4.44624	1.13011	0.254172	----	----	----	----	----	----
ENSDARG00000077303	zgc:174863	1972	6:18728686-18736314	+	6.98007	1.77868	0.254822	----	----	----	----	----	----
ENSDARG00000089307	pmaip1	1154	10:8746658-8747908	+	5.29968	1.37053	0.258606	----	----	----	----	----	----
ENSDARG00000089972	CR735107.1	1109	16:1742560-1750251	+	7.73616	2.02328	0.261536	----	----	----	----	----	----
ENSDARG00000092283	si:dkey-25o1.2	604	24:28340351-28344025	-	90.0433	23.785	0.264151	----	----	----	----	----	----
ENSDARG00000006588	zgc:111983	2017	1:45628899-45632879	-	12.1047	3.23534	0.267279	----	----	----	----	----	----
ENSDARG00000074322		1389	25:12624091-12759549	-	21.6767	5.83557	0.26921	----	----	----	----	----	----
ENSDARG00000013024	ERAP1 (1 of 2)	3323	10:2926300-2948517	+	4.82351	1.3004	0.269597	----	----	----	----	----	----
Zebrafish_newGene_8735		481	4:31157187-31158745	-	5.31417	1.43687	0.270384	----	----	----	----	----	----
ENSDARG00000028731	stat4	2950	9:42229824-42280078	+	4.8346	1.31138	0.271249	----	----	----	----	----	----
ENSDARG00000076765	ddhd2	2482	10:20584608-20605710	-	20.1851	5.48198	0.271586	----	----	----	----	----	----
ENSDARG00000086151	EIF2B5 (2 of 2)	1042	2:3385852-3387509	+	36.6907	10.0221	0.27315	----	----	----	----	----	----
ENSDARG00000089205	BX927064.1	1049	24:19019334-19026783	-	9.33114	2.5748	0.275936	----	----	----	----	----	----
ENSDARG00000063577	klhl35	1763	10:298998-309850	-	5.07101	1.42002	0.280026	----	----	----	----	----	----
ENSDARG00000042816	mmp9	2785	8:25134455-25148890	+	30.4319	8.60515	0.282767	----	----	----	----	----	----
ENSDARG00000005161	gpib	1753	13:51999268-52020986	+	12.8283	3.65258	0.284728	----	----	----	----	----	----
Zebrafish_newGene_1272		585	12:1410614-1446267	+	5.85901	1.68024	0.286779	----	----	----	----	----	----
ENSDARG00000087627	CABZ01072159.1	318	17:1718071-1726897	-	4.44378	1.2868	0.289573	----	----	----	----	----	----
ENSDARG00000078723	si:ch211-255f4.4	1733	22:2671820-2684672	+	5.06534	1.48455	0.29308	----	----	----	----	----	----
ENSDARG00000024204	mcm3	3062	20:34794805-34808351	+	3.69874	1.091	0.294965	----	----	----	----	----	----
ENSDARG00000041294	noxo1a	2835	3:62823494-62831176	+	4.53016	1.33668	0.295063	----	----	----	----	----	----
ENSDARG00000017835	brf1a	3669	13:33592105-33672576	+	6.78748	2.01184	0.296404	----	----	----	----	----	----
ENSDARG00000026090	adprm	1579	12:9745-12421	+	3.92308	1.16477	0.296902	----	----	----	----	----	----
ENSDARG00000058206	sb:cb252	912	14:11656151-11659628	+	223.597	66.5079	0.297445	----	----	----	----	----	----
ENSDARG00000055901	steap4	3949	16:29963111-29977411	-	10.7178	3.19357	0.29797	----	----	----	----	----	----
Zebrafish_newGene_12246		205	Zv9_NA169:2491-2871	+	607.644	182.929	0.301046	----	----	----	----	----	----
ENSDARG00000036588	mhc1zba	2323	1:47652531-47659103	-	18.2144	5.58203	0.306462	----	----	----	----	----	----
ENSDARG00000075963	mhc1uba	1945	19:7666170-7723636	+	6.95038	2.13234	0.306795	----	----	----	----	----	----
Zebrafish_newGene_12335		205	Zv9_NA389:6455-9803	+	2025.48	621.958	0.307067	----	----	----	----	----	----
ENSDARG00000087233		603	11:46495282-46499667	-	5.12465	1.60052	0.312318	----	----	----	----	----	----
Zebrafish_newGene_3280		316	16:56140788-56145915	-	180.436	56.9242	0.315481	----	----	----	----	----	----
ENSDARG00000027529	hmox1a	1413	3:27017515-27023625	+	35.1196	11.1292	0.316894	----	----	----	----	----	----
ENSDARG00000028163	prg4b	3731	20:34054444-34065203	+	4.3166	1.36913	0.317177	----	----	----	----	----	----
ENSDARG00000009123	sele	4856	20:33994039-34001545	-	6.50149	2.08156	0.320167	----	----	----	----	----	----
ENSDARG00000055252	SNAP23 (2 of 2)	967	17:33639324-33646778	+	13.7032	4.38732	0.320168	----	----	----	----	----	----
ENSDARG00000022295	hnf1bb	1347	21:37778211-37792145	+	5.40377	1.73017	0.320178	----	----	----	----	----	----
ENSDARG00000010625	clic2	1381	14:34891740-34901028	-	11.7873	3.77732	0.320457	----	----	----	----	----	----
ENSDARG00000044415	tlr5a	4399	20:51801774-51820132	+	9.77787	3.13649	0.320775	----	----	----	----	----	----
ENSDARG00000068386	CABZ01101003.1	923	7:1612945-1618985	+	12.8795	4.14014	0.321452	----	----	----	----	----	----
Zebrafish_newGene_4327		360	18:49861235-49863010	-	6.89415	2.22624	0.322917	----	----	----	----	----	----
ENSDARG00000068021	si:ch211-224b1.4	1031	2:44842735-44984354	+	6.69371	2.16446	0.323357	----	----	----	----	----	----
ENSDARG00000077775	zgc:193681	648	16:56374765-56380372	+	3.09412	1.00156	0.323698	----	----	----	----	----	----
ENSDARG00000058325	casp8	2027	6:12957805-12968646	+	4.76283	1.54881	0.325188	----	----	----	----	----	----
ENSDARG00000007344	tcap	1190	3:21453655-21455521	-	9.43996	3.07876	0.326141	----	----	----	----	----	----
ENSDARG00000031136	moxd1	3833	20:25253815-25301485	+	5.63751	1.845	0.327273	----	----	----	----	----	----
ENSDARG00000077982	elf3	2009	22:636701-640303	+	10.0505	3.29928	0.32827	----	----	----	----	----	----
ENSDARG00000090356	DENND1B (2 of 2)	297	22:25001745-25087130	+	4.98971	1.65507	0.331697	----	----	----	----	----	----
ENSDARG00000003902	ctsl.1	1311	17:27315847-27320153	+	4.6086	1.52919	0.331812	----	----	----	----	----	----
Zebrafish_newGene_12321		239	Zv9_NA346:29179-41997	-	63.2026	20.9829	0.331994	----	----	----	----	----	----
ENSDARG00000076126		1300	19:49378094-49384460	+	3.73529	1.24104	0.332247	----	----	----	----	----	----
Zebrafish_newGene_7761		219	25:253435-253703	+	1730.02	575.344	0.332565	----	----	----	----	----	----
ENSDARG00000044280	opn1mw2	5464	6:41112733-41120324	+	3.28386	1.09242	0.332663	----	----	----	----	----	----
ENSDARG00000052148	ptgs1	2078	5:68477917-68523772	+	10.6276	3.53729	0.332839	----	----	----	----	----	----
ENSDARG00000089399	tmem176l.2	1116	16:49753666-49759290	+	6.55011	2.18325	0.333315	----	----	----	----	----	----
ENSDARG00000090401	CABZ01020840.1	1179	4:4474961-4485224	-	6.46505	2.16088	0.33424	----	----	----	----	----	----
ENSDARG00000069934	PARP4	6575	9:21517200-21535055	+	54.2345	18.1388	0.33445	----	----	----	----	----	----
ENSDARG00000090121	CABZ01083267.1	309	Zv9_NA201:3556-12121	-	4.23885	1.42245	0.335575	----	----	----	----	----	----
Zebrafish_newGene_12281		476	Zv9_NA261:10043-11994	+	31.963	10.8267	0.338726	----	----	----	----	----	----
ENSDARG00000087798	pdyn	1408	23:42070198-42072899	+	3.01846	1.02344	0.339061	----	----	----	----	----	----
ENSDARG00000005481	nfkbiaa	1138	20:16922347-16924995	+	21.717	7.37096	0.339409	----	----	----	----	----	----
ENSDARG00000074378	junba	1529	1:52226932-52228476	-	31.7584	10.7985	0.34002	----	----	----	----	----	----
ENSDARG00000090526	PLEKHS1 (3 of 4)	2057	12:32206783-32213077	-	4.46892	1.52346	0.340901	----	----	----	----	----	----
ENSDARG00000027852	plekhf1	1225	7:47585060-47586479	+	14.7088	5.03277	0.34216	----	----	----	----	----	----
ENSDARG00000088917	VWA5A (3 of 5)	2502	25:4909298-4981370	+	3.59658	1.23604	0.343672	----	----	----	----	----	----
ENSDARG00000076767	PGF (1 of 2)	820	17:44864063-44916049	+	3.10399	1.067	0.343752	----	----	----	----	----	----
Zebrafish_newGene_109		265	1:57227383-57229368	-	72.2162	24.926	0.345158	----	----	----	----	----	----
ENSDARG00000090873	si:ch211-122l24.4	530	2:39984417-39985381	-	5.88789	2.03241	0.345184	----	----	----	----	----	----
Zebrafish_newGene_8083		263	3:2105340-2105708	+	58.1407	20.1738	0.346982	----	----	----	----	----	----
ENSDARG00000060498	tnfrsf9a	2661	23:30244785-30250014	+	4.80421	1.66761	0.347115	----	----	----	----	----	----
ENSDARG00000075710	rnf213a	7483	3:57289809-57523298	+	7.59837	2.65045	0.348818	----	----	----	----	----	----
ENSDARG00000093438	si:ch73-191k20.4	973	1:8050584-8054047	-	3.48408	1.2154	0.348844	----	----	----	----	----	----
ENSDARG00000054609	slco2b1	2843	21:38976897-39018471	-	15.9677	5.57111	0.3489	----	----	----	----	----	----
ENSDARG00000030498	il6st	2959	10:7783707-7811330	-	60.5759	21.1507	0.349161	----	----	----	----	----	----
ENSDARG00000043719		1430	1:56576602-56626806	-	18.759	6.55082	0.349209	----	----	----	----	----	----
Zebrafish_newGene_71		1072	1:9849079-9858237	-	3.27531	1.14514	0.349628	----	----	----	----	----	----
ENSDARG00000079519	si:ch211-69e5.1	7307	13:38073497-38506593	-	4.69502	1.64437	0.350237	----	----	----	----	----	----
ENSDARG00000067794	CABZ01076234.1	1795	7:797463-844654	+	3.08451	1.08092	0.350434	----	----	----	----	----	----
ENSDARG00000059231	hephl1	3819	15:2410723-2461981	+	9.95507	3.49534	0.351111	----	----	----	----	----	----
Zebrafish_newGene_7769		1417	25:4935797-4943235	+	3.8	1.33606	0.351595	----	----	----	----	----	----
ENSDARG00000063264	PCDH9	3096	6:4769077-4772172	+	3.76975	1.32891	0.352519	----	----	----	----	----	----
ENSDARG00000094637	si:ch211-185o22.2	531	19:19822504-19823125	-	3.36044	1.18526	0.35271	----	----	----	----	----	----
ENSDARG00000090575	RNF213 (3 of 3)	645	3:9692281-9697712	-	8.12987	2.88197	0.354492	----	----	----	----	----	----
Zebrafish_newGene_822		199	11:66698-67161	+	1093.48	388.196	0.35501	----	----	----	----	----	----
ENSDARG00000077169	wu:fj08f03	2493	14:11649673-11655264	-	8.95827	3.18395	0.35542	----	----	----	----	----	----
ENSDARG00000004748	zgc:100868	3741	3:39467853-39483372	-	42.4765	15.1377	0.356377	----	----	----	----	----	----
ENSDARG00000088368	PDE9A (4 of 4)	1360	9:20490269-20513823	+	276.989	99.5816	0.359514	----	----	----	----	----	----
ENSDARG00000094704	bcl2	630	24:29007355-29007984	-	8.54368	3.07173	0.359532	----	----	----	----	----	----
ENSDARG00000075643	ifi35	1717	3:30092923-30100073	+	5.07372	1.82965	0.360613	----	----	----	----	----	----
ENSDARG00000088255	SMOC1 (1 of 2)	766	17:48424163-48449077	-	5.22691	1.89736	0.362998	----	----	----	----	----	----
ENSDARG00000053227	hamp2	675	16:53816318-53818985	+	10.7421	3.90111	0.363161	----	----	----	----	----	----
Zebrafish_newGene_11775		281	9:58078384-58078796	+	8.70953	3.17485	0.364526	----	----	----	----	----	----
ENSDARG00000086947		1488	25:12762187-12767427	+	10.9643	4.03394	0.367916	----	----	----	----	----	----
Zebrafish_newGene_6201		268	21:4101191-4106000	+	33.3749	12.3099	0.368837	----	----	----	----	----	----
ENSDARG00000071651	si:dkey-19a16.13	1036	22:6244774-6300741	+	4.84301	1.78666	0.368915	----	----	----	----	----	----
ENSDARG00000079456	si:ch211-149a19.3	2857	19:2004415-2017730	-	4.39183	1.62104	0.369103	----	----	----	----	----	----
ENSDARG00000021859	ERAP1 (2 of 2)	3347	5:27878974-27892220	-	3.92331	1.4567	0.371295	----	----	----	----	----	----
ENSDARG00000069128	il34	1757	18:18309492-18325712	-	2.87603	1.06916	0.371749	----	----	----	----	----	----
ENSDARG00000000767	spi1b	2641	7:33978907-33993855	-	3.18392	1.18409	0.371896	----	----	----	----	----	----
ENSDARG00000018621	slc6a19a	3905	19:642505-682602	-	2.7549	1.02703	0.3728	----	----	----	----	----	----
ENSDARG00000060775	arl10	1404	21:35892447-35920071	+	4.07665	1.52932	0.375141	----	----	----	----	----	----
Zebrafish_newGene_12367		233	Zv9_NA429:49228-49978	+	188.157	70.5897	0.375164	----	----	----	----	----	----
ENSDARG00000067851	lcn15	1290	5:68979212-68988741	+	6.68423	2.5194	0.376917	----	----	----	----	----	----
ENSDARG00000090402	tank	543	9:52824677-52831470	+	12.03	4.56291	0.379294	----	----	----	----	----	----
ENSDARG00000077138	zgc:195173	924	24:34513390-34518649	-	6.16229	2.34078	0.379856	----	----	----	----	----	----
ENSDARG00000058842	ZNF609 (2 of 2)	8261	25:654427-834590	+	38.1631	14.5158	0.380361	----	----	----	----	----	----
ENSDARG00000013926	slc16a9a	3331	17:20483927-20497235	-	3.65981	1.3947	0.381085	----	----	----	----	----	----
ENSDARG00000094332	vgll4a	1312	23:4833405-4839464	+	8.7812	3.34733	0.381193	----	----	----	----	----	----
Zebrafish_newGene_2742		447	15:21131071-21133891	-	2.84587	1.08732	0.382069	----	----	----	----	----	----
ENSDARG00000079139	SPHK1	1047	3:6477566-6497057	+	4.82207	1.84361	0.382328	----	----	----	----	----	----
ENSDARG00000012610	saga	3385	2:5122515-5147484	-	4.15264	1.59047	0.383001	----	----	----	----	----	----
ENSDARG00000089410		387	Zv9_NA154:16741-19552	+	13.5708	5.20328	0.383417	----	----	----	----	----	----
Zebrafish_newGene_7020		238	23:30294520-30295701	-	66.5935	25.6414	0.385044	----	----	----	----	----	----
Zebrafish_newGene_6989		378	23:45755907-45798765	+	23.4817	9.04661	0.385262	----	----	----	----	----	----
Zebrafish_newGene_12801		227	Zv9_scaffold3492:1686-106109	+	86.1506	33.2643	0.386118	----	----	----	----	----	----
ENSDARG00000075729	bmpr1bb	498	10:1124118-1190922	-	124.657	48.278	0.387287	----	----	----	----	----	----
ENSDARG00000004372	fmnl3	5817	23:25642282-25736211	+	24.3111	9.44049	0.388319	----	----	----	----	----	----
ENSDARG00000033735	ncf1	2133	5:64495160-64508316	-	2.78143	1.08122	0.388728	----	----	----	----	----	----
Zebrafish_newGene_12687		379	Zv9_NA950:524-1151	+	6.01933	2.3448	0.389545	----	----	----	----	----	----
ENSDARG00000057253	si:dkey-236a14.13	1512	2:18506556-18564712	-	5.46506	2.12923	0.389608	----	----	----	----	----	----
ENSDARG00000041378	sh2d4a	2337	10:6611148-6641682	-	14.5751	5.70575	0.391473	----	----	----	----	----	----
ENSDARG00000087877	PLCE1 (1 of 2)	404	17:3801721-3810208	+	5.15812	2.01992	0.3916	----	----	----	----	----	----
ENSDARG00000038687	nfkb2	3541	13:22857578-22875916	+	25.5203	9.99487	0.391643	----	----	----	----	----	----
ENSDARG00000089490	kcnq4	519	19:43664167-43739582	+	6.80482	2.67239	0.39272	----	----	----	----	----	----
ENSDARG00000036186	mbpa	1925	19:22298342-22316826	-	2.97418	1.17771	0.395978	----	----	----	----	----	----
Zebrafish_newGene_9266		608	5:73199333-73226687	-	4.75952	1.89564	0.398284	----	----	----	----	----	----
Zebrafish_newGene_8739		370	4:58656026-58661688	-	5.20347	2.07414	0.398607	----	----	----	----	----	----
ENSDARG00000087067	CABZ01073069.1	300	17:9381-10209	-	3.98176	1.59007	0.399338	----	----	----	----	----	----
ENSDARG00000017812	traf2b	2982	5:62993207-63024847	-	17.9667	7.19303	0.400353	----	----	----	----	----	----
ENSDARG00000016457	irf9	2524	12:14388750-14438024	+	14.8651	5.95719	0.400752	----	----	----	----	----	----
ENSDARG00000042531	RYR3 (1 of 3)	510	Zv9_NA124:23-8255	+	5.81903	2.33232	0.400809	----	----	----	----	----	----
ENSDARG00000041375	si:ch211-57i17.5	579	20:47017048-47022868	-	2.68925	1.07939	0.401371	----	----	----	----	----	----
ENSDARG00000019498	cry5	2363	10:40632410-40647770	-	4.09203	1.64614	0.40228	----	----	----	----	----	----
ENSDARG00000051876	ush1c	2724	25:23367293-23427572	+	4.27124	1.71904	0.402468	----	----	----	----	----	----
ENSDARG00000078567	lonrf1l	3944	8:14217008-14305009	+	18.8648	7.60102	0.402921	----	----	----	----	----	----
Zebrafish_newGene_857		1942	11:43150418-43166559	+	3.52787	1.42651	0.404354	----	----	----	----	----	----
ENSDARG00000088436	CT956064.3	594	20:55774138-55775909	+	6.48665	2.62305	0.404377	----	----	----	----	----	----
ENSDARG00000075205	wu:fi04h01	2067	4:51387254-51414632	-	2.54288	1.0289	0.404621	----	----	----	----	----	----
ENSDARG00000063539	slc25a15a	1569	15:3364313-3391574	-	4.81748	1.9527	0.405336	----	----	----	----	----	----
ENSDARG00000075617	wu:fu71h07	572	22:28429545-28442074	+	6.51559	2.64534	0.406002	----	----	----	----	----	----
ENSDARG00000079685	NEK1 (2 of 2)	321	9:58050126-58052178	+	3.07033	1.24716	0.406197	----	----	----	----	----	----
ENSDARG00000074390	tmem176l.4	1519	16:49734597-49747407	+	59.8363	24.3305	0.406618	----	----	----	----	----	----
ENSDARG00000091234	CU019646.2	1088	7:21397519-21398924	-	4.65744	1.89665	0.40723	----	----	----	----	----	----
Zebrafish_newGene_886		676	11:39330066-39354634	-	4.82683	1.9734	0.408839	----	----	----	----	----	----
ENSDARG00000079144	bcl2l11	740	13:47820244-47873264	-	8.15051	3.34057	0.40986	----	----	----	----	----	----
ENSDARG00000034503	per2	5448	2:48423773-48489545	-	16.9096	6.97201	0.412311	----	----	----	----	----	----
ENSDARG00000090459	CABZ01064327.1	357	22:42208356-42209062	+	4.41006	1.82106	0.412933	----	----	----	----	----	----
ENSDARG00000021889	gja3	3865	9:22438985-22444754	+	4.07583	1.68337	0.413014	----	----	----	----	----	----
ENSDARG00000060668	tm4sf18	845	22:41118679-41127161	+	10.0944	4.17006	0.413107	----	----	----	----	----	----
ENSDARG00000070491	hpcal4	1047	19:31767344-31808010	-	7.85308	3.24523	0.413243	----	----	----	----	----	----
ENSDARG00000045887	mmp30	1687	10:40051610-40071814	-	10.9359	4.52268	0.413563	----	----	----	----	----	----
Zebrafish_newGene_6194		586	21:708601-734237	+	18.6331	7.70777	0.41366	----	----	----	----	----	----
ENSDARG00000090719	CABZ01040571.1	393	16:6241618-6242010	+	7.59184	3.14134	0.413778	----	----	----	----	----	----
ENSDARG00000070272	casp8l2	1774	9:1328208-1346506	+	5.31076	2.19849	0.41397	----	----	----	----	----	----
ENSDARG00000002193	rho	1527	8:55706885-55708411	-	43.2335	17.9356	0.414854	----	----	----	----	----	----
Zebrafish_newGene_8751		376	4:61273537-61274020	-	7.678	3.18795	0.415206	----	----	----	----	----	----
Zebrafish_newGene_3844		537	17:53856056-53857137	-	8.66674	3.61022	0.41656	----	----	----	----	----	----
ENSDARG00000060927	si:ch211-136a13.1	4683	18:48076801-48098941	+	19.2989	8.04001	0.416605	----	----	----	----	----	----
ENSDARG00000005271	zc3h12a	2081	16:4965731-4985865	+	2.98124	1.24225	0.416689	----	----	----	----	----	----
ENSDARG00000010276	ptgs2b	1858	20:34147106-34152007	-	3.38941	1.41263	0.416778	----	----	----	----	----	----
ENSDARG00000017740	sec63	4204	20:32540618-32560840	+	86.4044	36.0287	0.416977	----	----	----	----	----	----
ENSDARG00000089088	gig2n	895	21:21750386-21752391	+	2.9262	1.22245	0.41776	----	----	----	----	----	----
ENSDARG00000088371	junbb	1649	3:8434976-8436624	+	44.6764	18.7008	0.418583	----	----	----	----	----	----
Zebrafish_newGene_7417		988	24:27727693-27728813	+	3.4152	1.42986	0.418675	----	----	----	----	----	----
ENSDARG00000068099	fadd	588	7:55004972-55010797	+	13.5043	5.66577	0.419553	----	----	----	----	----	----
ENSDARG00000070047	rgs4	2633	6:34379926-34384645	-	37.5908	15.7759	0.419675	----	----	----	----	----	----
ENSDARG00000088636	wu:fa03e10	3345	1:57107236-57122182	-	294.286	124.934	0.424532	----	----	----	----	----	----
ENSDARG00000068515	si:zfos-1762d12.1	5664	13:201243-219521	+	4.09714	1.73948	0.424558	----	----	----	----	----	----
ENSDARG00000057230	CR376848.1	1230	24:27757738-27761535	+	3.2648	1.38769	0.425046	----	----	----	----	----	----
ENSDARG00000043536	si:dkey-86e18.1	864	20:15571787-15584277	+	5.32484	2.27564	0.427363	----	----	----	----	----	----
Zebrafish_newGene_9271		1000	5:75295521-75299415	-	2.9235	1.25134	0.428028	----	----	----	----	----	----
ENSDARG00000018308	ets2	2320	10:143037-261921	+	25.0182	10.7219	0.428563	----	----	----	----	----	----
ENSDARG00000060715	plod3	2538	23:45635400-45665342	-	19.3767	8.30543	0.428631	----	----	----	----	----	----
ENSDARG00000045955	prlrb	1537	5:69270216-69295286	-	2.92099	1.25398	0.4293	----	----	----	----	----	----
ENSDARG00000090819	CABZ01102040.1	438	12:76856-77855	-	5.93715	2.54918	0.429361	----	----	----	----	----	----
Zebrafish_newGene_897		1113	11:45117634-45183447	-	8.28544	3.56432	0.430191	----	----	----	----	----	----
ENSDARG00000090783	mfap4	803	1:59828234-59846988	+	11.723	5.04614	0.430448	----	----	----	----	----	----
ENSDARG00000014947	igfbp1a	1773	20:7029528-7033442	+	23.0727	9.98253	0.432655	----	----	----	----	----	----
ENSDARG00000078674	hspb9	665	3:33437532-33438196	+	9.82516	4.26464	0.434053	----	----	----	----	----	----
ENSDARG00000018569	tnfrsf1a	2509	16:19123791-19134140	-	14.4944	6.29674	0.434425	----	----	----	----	----	----
Zebrafish_newGene_1370		1153	12:46188017-46236699	-	4.657	2.02533	0.4349	----	----	----	----	----	----
ENSDARG00000025465	spon2a	3380	14:22864366-22903738	+	3.09301	1.34659	0.435366	----	----	----	----	----	----
ENSDARG00000003462	fech	4786	21:1970835-1996552	+	2.6455	1.15785	0.437668	----	----	----	----	----	----
Zebrafish_newGene_9171		780	5:1401044-1404842	-	3.98906	1.74614	0.437732	----	----	----	----	----	----
ENSDARG00000009459	slc35e4	2379	10:6929364-6942223	-	2.55081	1.12193	0.439833	----	----	----	----	----	----
ENSDARG00000076144	si:ch211-74m13.3	2370	3:55595741-55666331	+	31.7252	13.9957	0.441155	----	----	----	----	----	----
Zebrafish_newGene_3272		380	16:49964309-49965916	-	15.8305	6.9894	0.441515	----	----	----	----	----	----
ENSDARG00000092142	si:ch211-136a13.2	715	18:48045327-48065143	+	6.09469	2.69155	0.441622	----	----	----	----	----	----
Zebrafish_newGene_12647		302	Zv9_NA928:13620-15384	+	106.875	47.2595	0.442194	----	----	----	----	----	----
ENSDARG00000023950	znhit3	663	5:3945258-3954984	+	3.11699	1.38195	0.44336	----	----	----	----	----	----
Zebrafish_newGene_12808		271	Zv9_scaffold3500:70515-181393	+	20.223	8.9701	0.443559	----	----	----	----	----	----
Zebrafish_newGene_9092		319	5:19088313-19319209	+	10.044	4.45659	0.443704	----	----	----	----	----	----
ENSDARG00000091427	DMXL2 (3 of 3)	651	Zv9_NA137:2780-10416	+	21.0595	9.37342	0.445091	----	----	----	----	----	----
ENSDARG00000035883	nt5c1a	1404	19:34145966-34180259	-	2.42089	1.07817	0.445363	----	----	----	----	----	----
ENSDARG00000092243	si:ch211-163b2.2	383	8:46502023-46504143	+	5.12988	2.28595	0.445615	----	----	----	----	----	----
ENSDARG00000041108	ctsh	1374	18:26208613-26215014	+	13.9753	6.22828	0.445663	----	----	----	----	----	----
Zebrafish_newGene_835		482	11:3433023-3452377	+	14.7105	6.58019	0.447312	----	----	----	----	----	----
ENSDARG00000010556	CABZ01030094.1	1722	12:4941294-4958844	+	4.07557	1.82355	0.447434	----	----	----	----	----	----
ENSDARG00000063661	nuak2	2611	22:483459-510623	+	14.0961	6.30748	0.447463	----	----	----	----	----	----
ENSDARG00000052978	mbnl1	2358	2:47877345-47944153	+	31.059	13.9054	0.447707	----	----	----	----	----	----
ENSDARG00000087422	PRKCA (3 of 3)	693	3:56722334-56763988	+	2.30798	1.0349	0.448401	----	----	----	----	----	----
ENSDARG00000095347	si:dkeyp-72h1.1	928	20:18623817-18667472	+	2.49918	1.12064	0.448403	----	----	----	----	----	----
ENSDARG00000070420	cyp24a1	2116	6:55692362-55705674	+	4.06046	1.82891	0.450419	----	----	----	----	----	----
ENSDARG00000030215	matn1	2066	19:45245320-45268900	-	79.6209	35.8947	0.450821	----	----	----	----	----	----
ENSDARG00000094428	si:dkey-31f5.8	818	4:18021141-18022185	-	2.48772	1.12372	0.451707	----	----	----	----	----	----
ENSDARG00000030087	NFKBIB	3361	5:38632201-38638364	+	66.0441	29.8599	0.452121	----	----	----	----	----	----
Zebrafish_newGene_6632		634	22:1083657-1094678	+	8.49	3.84699	0.45312	----	----	----	----	----	----
ENSDARG00000061576	colm	1900	18:38086998-38099546	+	2.96816	1.34498	0.453135	----	----	----	----	----	----
ENSDARG00000091734	traf3ip2l	1970	6:36826173-36845223	+	12.7752	5.78921	0.453161	----	----	----	----	----	----
ENSDARG00000040099	tbcd	4578	3:49394281-49489378	+	13.3383	6.04595	0.453278	----	----	----	----	----	----
ENSDARG00000076702	PSD (1 of 3)	1775	12:46246126-46267626	-	7.62561	3.45958	0.453679	----	----	----	----	----	----
Zebrafish_newGene_11731		471	9:477528-478320	+	6.99088	3.19094	0.456443	----	----	----	----	----	----
ENSDARG00000077915	CT573476.1	1563	3:53444342-53521708	+	10.6824	4.87627	0.456479	----	----	----	----	----	----
ENSDARG00000086737	tmem68	835	2:27800299-27804814	+	8.91742	4.07196	0.45663	----	----	----	----	----	----
ENSDARG00000013871	slc5a1	2655	10:16991289-17015419	+	2.508	1.14877	0.458041	----	----	----	----	----	----
ENSDARG00000009264	ATXN3	1681	17:53814584-53821466	+	15.0655	6.90327	0.458218	----	----	----	----	----	----
ENSDARG00000087460	CABZ01052953.1	1663	23:709601-720500	+	4.1527	1.90304	0.458266	----	----	----	----	----	----
ENSDARG00000075048	lonrf1	2904	14:35154723-35176681	+	21.0044	9.6386	0.458884	----	----	----	----	----	----
ENSDARG00000045856	fgf6b	1108	4:5053701-5056661	+	4.03827	1.85394	0.459092	----	----	----	----	----	----
ENSDARG00000078275	CABZ01084703.1	539	13:10930-17112	-	4.18302	1.92532	0.46027	----	----	----	----	----	----
ENSDARG00000007823	atf3	2713	20:37819241-37825345	+	9.93473	4.57294	0.460299	----	----	----	----	----	----
ENSDARG00000020711	rrm2	2037	20:29518377-29524971	-	11.4455	5.27091	0.460522	----	----	----	----	----	----
ENSDARG00000073754		555	15:2665209-2665763	+	3.97758	1.83241	0.460685	----	----	----	----	----	----
ENSDARG00000074094	tgm2b	1776	6:1929523-1954565	+	63.4396	29.2371	0.460865	----	----	----	----	----	----
ENSDARG00000027777	tnfaip3	2701	13:1053218-1080993	+	11.3791	5.24573	0.460998	----	----	----	----	----	----
ENSDARG00000026964	hk2	3230	5:15078490-15394070	+	13.2847	6.1265	0.461169	----	----	----	----	----	----
ENSDARG00000029105	ftr51	1882	4:60400898-60408202	+	2.53916	1.17165	0.461432	----	----	----	----	----	----
ENSDARG00000052896	lrit1b	2538	12:50585227-50588390	+	3.63546	1.67908	0.461862	----	----	----	----	----	----
ENSDARG00000011259	trpm1a	6099	7:30648851-30677872	-	4.60485	2.13544	0.463737	----	----	----	----	----	----
ENSDARG00000040948	olig1	2234	9:33761204-33763795	-	2.70352	1.25383	0.463775	----	----	----	----	----	----
ENSDARG00000041944	adat2	1389	20:37757790-37785021	-	10.3154	4.7954	0.46488	----	----	----	----	----	----
ENSDARG00000042440	p2rx7	2331	8:31606024-31627465	-	2.71486	1.26288	0.465174	----	----	----	----	----	----
Zebrafish_newGene_12828		662	Zv9_scaffold3522:65448-66529	-	51.8095	24.1008	0.465181	----	----	----	----	----	----
ENSDARG00000021909	VSTM2A (1 of 2)	1090	24:705011-712458	+	4.49991	2.09496	0.465556	----	----	----	----	----	----
ENSDARG00000087646	RUNX1 (2 of 2)	687	1:1088683-1101185	-	2.81384	1.31039	0.465695	----	----	----	----	----	----
ENSDARG00000028257	cyb561a3b	1075	21:14306027-14316545	-	5.72979	2.67509	0.466874	----	----	----	----	----	----
ENSDARG00000060341	map7d1a	3269	16:39635332-39727389	+	11.8827	5.55129	0.467173	----	----	----	----	----	----
ENSDARG00000009311	pvalb6	1025	3:24652337-24726146	+	11.9726	5.60102	0.46782	----	----	----	----	----	----
Zebrafish_newGene_5160		477	2:58202848-58204424	+	10.2323	4.79289	0.468408	----	----	----	----	----	----
ENSDARG00000077909	rce1a	966	7:19450362-19461453	+	8.02834	3.76236	0.468635	----	----	----	----	----	----
ENSDARG00000036572	dusp2	2331	8:42272846-42277000	-	2.95129	1.38437	0.469073	----	----	----	----	----	----
ENSDARG00000087923		1554	16:52537808-52544275	+	4.93949	2.31876	0.469434	----	----	----	----	----	----
ENSDARG00000041554	unc93a	1523	20:43410792-43421238	+	2.78665	1.30843	0.469535	----	----	----	----	----	----
ENSDARG00000022712	stat3	3055	3:16650625-16727426	+	33.1174	15.5701	0.470149	----	----	----	----	----	----
ENSDARG00000059294	marco	1519	9:781712-794439	-	7.90431	3.71662	0.470202	----	----	----	----	----	----
ENSDARG00000086881	IER2	513	11:31914386-31914898	-	20.052	9.44238	0.470895	----	----	----	----	----	----
ENSDARG00000075261	timp2b	2937	3:58446854-58480406	-	12.9607	6.10911	0.471356	----	----	----	----	----	----
ENSDARG00000071036	TRIM14 (3 of 26)	1002	22:32681509-32690497	+	3.64437	1.71946	0.471811	----	----	----	----	----	----
ENSDARG00000015263	adma	1565	7:68773102-68775268	-	10.0609	4.75302	0.472424	----	----	----	----	----	----
ENSDARG00000077686	aak1	3676	10:42436950-42531843	-	15.9762	7.54816	0.472462	----	----	----	----	----	----
ENSDARG00000018806	ctsc	3145	15:42362040-42383557	-	16.7115	7.89807	0.472613	----	----	----	----	----	----
Zebrafish_newGene_2781		269	15:46206243-46211257	-	5.66067	2.6755	0.472647	----	----	----	----	----	----
ENSDARG00000035798	gngt1	882	19:41817120-41820094	+	11.9128	5.63408	0.472944	----	----	----	----	----	----
ENSDARG00000067815	LINGO3 (2 of 2)	1878	2:58084207-58099551	-	2.86996	1.35798	0.47317	----	----	----	----	----	----
ENSDARG00000058943	cdcp1a	2594	16:3451524-3474461	-	3.19205	1.51133	0.473467	----	----	----	----	----	----
Zebrafish_newGene_7756		394	25:43237-44219	+	7.52305	3.56392	0.473733	----	----	----	----	----	----
ENSDARG00000069361	spa17	2715	15:21229119-21249296	+	6.48112	3.07491	0.474441	----	----	----	----	----	----
ENSDARG00000026611	socs3b	2048	12:37046024-37050142	-	19.1411	9.08602	0.474686	----	----	----	----	----	----
ENSDARG00000016607	echdc2	1417	20:16245544-16263709	-	18.0698	8.59875	0.475863	----	----	----	----	----	----
ENSDARG00000077725	DLK1	1168	17:40201-48714	-	8.6795	4.14037	0.477029	----	----	----	----	----	----
ENSDARG00000086729	CABZ01072252.1	273	7:10864800-10899203	-	18.0191	8.60743	0.477684	----	----	----	----	----	----
ENSDARG00000080020	il13ra1	1849	7:20364484-20379426	-	7.4784	3.5738	0.477882	----	----	----	----	----	----
ENSDARG00000069841	CU596012.2	1246	19:50016430-50019698	+	6.981	3.33888	0.478281	----	----	----	----	----	----
ENSDARG00000095372	si:dkey-15h8.6	631	22:3016401-3019664	+	2.80439	1.34146	0.478343	----	----	----	----	----	----
ENSDARG00000042507	polm	2422	10:46328672-46360610	+	2.19283	1.04926	0.478496	----	----	----	----	----	----
ENSDARG00000010434	clu	1772	20:39285184-39298696	-	29.8924	14.3084	0.478662	----	----	----	----	----	----
ENSDARG00000088197	CU627988.1	1320	13:52365693-52389750	+	2.89212	1.38454	0.478728	----	----	----	----	----	----
ENSDARG00000044142	acss1	2832	17:25675598-25695147	+	14.4879	6.93909	0.478959	----	----	----	----	----	----
ENSDARG00000089630	CABZ01087088.1	1671	10:45935245-45963238	+	82.9332	39.7246	0.478995	----	----	----	----	----	----
ENSDARG00000074761	ccdc64	2758	8:3895873-3969027	-	5.03289	2.4135	0.479546	----	----	----	----	----	----
ENSDARG00000074049	C19H5orf49	441	19:28075021-28091274	+	3.85743	1.85011	0.479622	----	----	----	----	----	----
ENSDARG00000018406	TFR2 (1 of 2)	1644	Zv9_NA897:1069-11638	-	3.79289	1.81991	0.479822	----	----	----	----	----	----
ENSDARG00000090564	PDZD4 (2 of 2)	5370	23:232111-265530	+	37.9007	18.2051	0.480338	----	----	----	----	----	----
ENSDARG00000021013	f3a	1372	24:31254109-31267455	-	8.03507	3.8598	0.480369	----	----	----	----	----	----
ENSDARG00000053480	aqp9b	1201	7:31708274-31725523	+	2.17135	1.04405	0.480833	----	----	----	----	----	----
ENSDARG00000074971	CU638740.1	1631	14:4329760-4340102	+	3.49624	1.6826	0.48126	----	----	----	----	----	----
ENSDARG00000030616	nfe2l1a	4417	3:24362910-24384448	-	2.76866	1.33686	0.482854	----	----	----	----	----	----
ENSDARG00000062633	cadm2b	2923	15:7776327-8227709	+	7.06205	3.41332	0.483333	----	----	----	----	----	----
ENSDARG00000075538	zgc:163061	692	7:76848733-76849489	-	4.01726	1.94458	0.484056	----	----	----	----	----	----
Zebrafish_newGene_11306		347	8:41100052-41101625	-	6.30283	3.0551	0.484718	----	----	----	----	----	----
ENSDARG00000092379	si:dkeyp-51b9.3	451	8:2654256-2656917	+	15.9752	7.74438	0.484775	----	----	----	----	----	----
ENSDARG00000059363	TGFBR2 (2 of 2)	1980	19:951750-968390	+	4.63329	2.24709	0.484988	----	----	----	----	----	----
ENSDARG00000077176	zgc:174888	1732	16:15606460-15610585	+	10.7215	5.21092	0.486027	----	----	----	----	----	----
ENSDARG00000054202	hbl4	1112	2:37618223-37621667	-	2.10587	1.02523	0.486844	----	----	----	----	----	----
ENSDARG00000044447	CDHR1 (2 of 2)	2265	12:50590906-50606484	-	3.29772	1.60856	0.487779	----	----	----	----	----	----
ENSDARG00000035009	trim35-27	1680	14:756620-762487	-	3.8441	1.87614	0.488057	----	----	----	----	----	----
Zebrafish_newGene_8727		691	4:13496564-13497351	-	2.92797	1.42908	0.488079	----	----	----	----	----	----
ENSDARG00000090562	tmprss3a	1876	9:20585626-20621658	-	2.64362	1.29082	0.488277	----	----	----	----	----	----
ENSDARG00000018459	msrb2	1783	24:17590928-17597091	-	14.7627	7.2166	0.488839	----	----	----	----	----	----
ENSDARG00000038398	PMM1	824	3:4345757-4356893	+	12.434	6.0801	0.488988	----	----	----	----	----	----
ENSDARG00000010936	abcb4	4594	16:30856980-30886641	-	3.16708	1.5494	0.48922	----	----	----	----	----	----
ENSDARG00000088154	CABZ01072971.1	363	Zv9_scaffold3556:60351-63735	+	8.00315	3.92097	0.489928	----	----	----	----	----	----
ENSDARG00000060176	trmt10b	1073	7:8604022-8616762	-	5.52969	2.71654	0.491264	----	----	----	----	----	----
ENSDARG00000091609	SPINK4	288	1:11431513-11434980	+	3.83607	1.88644	0.491764	----	----	----	----	----	----
ENSDARG00000010183	VWA5A (1 of 5)	2286	25:5288949-5347732	+	2.83355	1.39647	0.492835	----	----	----	----	----	----
Zebrafish_newGene_2709		858	15:46640778-46683566	+	3.45168	1.70436	0.493778	----	----	----	----	----	----
ENSDARG00000063560	kcnk9	1473	19:5296224-5363297	+	2.26383	1.1187	0.494163	----	----	----	----	----	----
Zebrafish_newGene_4765		445	19:50250714-50251260	-	13.3168	6.58286	0.494327	----	----	----	----	----	----
ENSDARG00000026236	zgc:56585	2029	21:33801628-33809980	-	8.79987	4.35763	0.495193	----	----	----	----	----	----
ENSDARG00000089980	TFR2 (2 of 2)	489	Zv9_NA978:354-3761	-	10.6271	5.26258	0.495204	----	----	----	----	----	----
ENSDARG00000030641	LETMD1	1403	23:32317625-32338685	-	11.0988	5.49906	0.495463	----	----	----	----	----	----
ENSDARG00000091620		5951	Zv9_NA683:31440-119893	+	5.49236	2.72146	0.4955	----	----	----	----	----	----
ENSDARG00000044861	opn1lw2	1699	11:26411202-26416765	+	28.0261	13.8917	0.49567	----	----	----	----	----	----
ENSDARG00000070062	nox1	2197	14:42820906-42894447	+	2.78061	1.38041	0.496441	----	----	----	----	----	----
ENSDARG00000020292		1728	8:28214630-28368483	-	10.6874	5.30696	0.496562	----	----	----	----	----	----
ENSDARG00000069043	HSD11B1L (1 of 2)	969	2:54045004-54068826	-	3.9327	1.95533	0.497197	----	----	----	----	----	----
ENSDARG00000070958	pex6	6206	22:40956851-40993421	-	24.3524	12.1111	0.497325	----	----	----	----	----	----
ENSDARG00000075464	MAP4 (2 of 3)	297	Zv9_NA405:9249-11519	-	3.32647	1.65507	0.497545	----	----	----	----	----	----
ENSDARG00000020224	ERGIC2 (1 of 2)	1437	12:31936248-31943890	+	6.93567	3.45205	0.497724	----	----	----	----	----	----
Zebrafish_newGene_7428		1153	24:40528770-40534138	+	2.62222	1.30667	0.498307	----	----	----	----	----	----
ENSDARG00000040705	glsb	4343	9:42345907-42424417	-	15.4155	7.68445	0.498489	----	----	----	----	----	----
ENSDARG00000058695	ddr2b	2829	2:6668109-6701260	+	8.59793	4.29089	0.499061	----	----	----	----	----	----
ENSDARG00000077459	RIC3 (2 of 2)	432	25:36398909-36400096	+	5.835	2.91409	0.499416	----	----	----	----	----	----
ENSDARG00000088833	si:ch211-237i5.4	1041	3:23291451-23311702	+	2.08188	1.04	0.499548	----	----	----	----	----	----
Zebrafish_newGene_9161		608	5:75540086-75542569	+	2.5285	1.26376	0.499806	----	----	----	----	----	----
Zebrafish_newGene_5167		468	2:363529-365058	-	327.037	163.493	0.499922	----	----	----	----	----	----
Zebrafish_newGene_3727		478	17:20435438-20458882	+	----	----	----	743.908	3.76074	0.00505538	----	----	----
ENSDARG00000086228	si:dkey-120c6.5	1111	3:47619657-47622822	+	----	----	----	34.7948	1.57932	0.0453896	----	----	----
ENSDARG00000069298	osbpl9	3578	8:17134805-17193984	-	----	----	----	147.509	14.177	0.0961092	----	----	----
Zebrafish_newGene_7836		262	25:34106461-34112817	-	----	----	----	202.766	25.6905	0.1267	----	----	----
ENSDARG00000015627	rgs6	5357	20:28534292-28667910	-	----	----	----	40.0478	5.46256	0.136401	----	----	----
ENSDARG00000089338	si:ch211-110e21.3	872	3:60415432-60423135	+	----	----	----	80.6504	12.5714	0.155875	----	----	----
Zebrafish_newGene_12		598	1:21980496-21989661	+	----	----	----	10.2979	2.08247	0.202224	----	----	----
ENSDARG00000025679	comtb	2150	11:26553451-26565001	+	----	----	----	19.3111	4.49056	0.232537	----	----	----
ENSDARG00000092977		98	18:47230954-47231051	-	----	----	----	4018270	951298	0.236743	----	----	----
ENSDARG00000086626	im:7147486	3801	16:27307857-27311657	+	----	----	----	4.29273	1.02854	0.2396	----	----	----
ENSDARG00000076965	cep70	2091	22:12743595-12765398	-	----	----	----	18.8939	4.55392	0.241027	----	----	----
Zebrafish_newGene_6974		242	23:44845827-44848397	+	----	----	----	51.0407	12.9639	0.253991	----	----	----
ENSDARG00000027129	tmem218	4558	10:32234967-32246226	+	----	----	----	5.31713	1.39741	0.262812	----	----	----
Zebrafish_newGene_4330		278	18:49867769-49868626	-	----	----	----	12.5102	3.34549	0.267421	----	----	----
ENSDARG00000086115	CZv9_NA879H1orf43 (2 of 2)	324	Zv9_NA879:12876-21660	+	----	----	----	11.7614	3.21334	0.273211	----	----	----
ENSDARG00000087811	cdx1a	339	14:3399769-3403841	-	----	----	----	11.5326	3.20137	0.277593	----	----	----
Zebrafish_newGene_8703		606	4:59070803-59077729	+	----	----	----	4.35601	1.21887	0.279813	----	----	----
ENSDARG00000086290	znf804b	5252	16:30046301-30233304	+	----	----	----	10.693	2.99567	0.280152	----	----	----
ENSDARG00000091627	si:dkey-271j15.3	888	16:23215445-23224530	-	----	----	----	5.48883	1.56265	0.284696	----	----	----
ENSDARG00000068991	TNFRSF14 (5 of 12)	468	8:23000098-23002360	-	----	----	----	3.98942	1.18247	0.296401	----	----	----
Zebrafish_newGene_6200		445	21:2996800-3024152	+	----	----	----	9379.48	2790.36	0.297497	----	----	----
Zebrafish_newGene_4324		262	18:49855789-49857332	-	----	----	----	23.4491	7.0065	0.298796	----	----	----
Zebrafish_newGene_2770		944	15:43049249-43225690	-	----	----	----	3.67834	1.10197	0.299584	----	----	----
Zebrafish_newGene_10001		1308	6:1439025-1441131	-	----	----	----	5.06156	1.52451	0.301194	----	----	----
Zebrafish_newGene_4223		1405	17:53428039-53429443	.	----	----	----	5.34696	1.62197	0.303344	----	----	----
ENSDARG00000092506		205	2:18985447-18986613	+	----	----	----	2820.45	862.962	0.305966	----	----	----
ENSDARG00000090427	si:dkey-246i14.3	2997	16:25074970-25170946	-	----	----	----	4.22801	1.30502	0.308661	----	----	----
ENSDARG00000088383	cox5aa	690	25:29941849-29946829	-	----	----	----	79.1928	24.8017	0.313181	----	----	----
ENSDARG00000017906	cox5aa	633	25:30047197-30199838	-	----	----	----	83.2248	27.5586	0.331135	----	----	----
ENSDARG00000073709	FAM149A	2016	14:30810959-30843596	+	----	----	----	3.01522	1.00195	0.332296	----	----	----
Zebrafish_newGene_3786		579	17:646240-671288	-	----	----	----	6.11001	2.0977	0.343322	----	----	----
ENSDARG00000086969	CR774179.1	2346	10:21965887-21969034	+	----	----	----	2.95833	1.03557	0.350052	----	----	----
ENSDARG00000079938	zgc:173594	816	3:32276514-32278057	+	----	----	----	5.35669	1.89099	0.353015	----	----	----
Zebrafish_newGene_12248		489	Zv9_NA17:56606-69393	-	----	----	----	4.9581	1.75309	0.353581	----	----	----
ENSDARG00000087816	BX000701.2	3254	3:7514940-7565045	-	----	----	----	6.43289	2.28811	0.355689	----	----	----
Zebrafish_newGene_2694		1006	15:35048098-35055906	+	----	----	----	4.18069	1.55207	0.371247	----	----	----
Zebrafish_newGene_11317		347	8:55461043-55477826	-	----	----	----	9.11383	3.40865	0.374009	----	----	----
ENSDARG00000092483	iqcc	1119	13:33521940-33525588	+	----	----	----	3.57446	1.34138	0.375268	----	----	----
ENSDARG00000071588	BX539307.1	756	22:9963066-9965482	+	----	----	----	3.50206	1.3147	0.375408	----	----	----
ENSDARG00000090200	PRDM6 (2 of 2)	372	8:158010-171134	-	----	----	----	4.12066	1.56051	0.378704	----	----	----
ENSDARG00000061348	adat1	1590	25:35874748-35897192	+	----	----	----	4.55796	1.7393	0.381597	----	----	----
Zebrafish_newGene_6234		231	21:2801174-2803857	-	----	----	----	26.9765	10.4686	0.388064	----	----	----
ENSDARG00000092464	CCHCR1 (1 of 2)	2688	5:25126000-25154256	-	----	----	----	5.83027	2.32482	0.39875	----	----	----
ENSDARG00000070142	cart4	727	19:43762291-43765119	-	----	----	----	3.70473	1.48286	0.400261	----	----	----
Zebrafish_newGene_6690		521	22:42187389-42187985	-	----	----	----	3.91043	1.56543	0.400322	----	----	----
ENSDARG00000092449		438	4:60868856-60870100	+	----	----	----	23.0729	9.25183	0.400982	----	----	----
ENSDARG00000079525	slc39a5	2370	23:32574349-32590793	+	----	----	----	5.5196	2.23633	0.405162	----	----	----
Zebrafish_newGene_5743		369	20:191904-193185	-	----	----	----	13.3223	5.41404	0.406389	----	----	----
ENSDARG00000090084	PLCB1	1251	17:3432607-3454633	-	----	----	----	90072.7	36630.8	0.406681	----	----	----
Zebrafish_newGene_3735		377	17:29195055-29197235	+	----	----	----	5.92135	2.41624	0.408056	----	----	----
ENSDARG00000071800	si:ch211-255f4.11	184	22:2756314-2756778	+	----	----	----	743.568	304.451	0.409446	----	----	----
ENSDARG00000074384	slc12a8	2368	9:39697285-39734546	+	----	----	----	3.01453	1.23497	0.409672	----	----	----
Zebrafish_newGene_10519		731	7:22800448-22837118	+	----	----	----	3.07938	1.28731	0.418042	----	----	----
ENSDARG00000011884	MFN1 (2 of 4)	1641	2:4552675-4574576	-	----	----	----	4.01639	1.68053	0.418417	----	----	----
ENSDARG00000006916	VMAC	546	11:6453375-6456842	+	----	----	----	5.17246	2.16693	0.418936	----	----	----
Zebrafish_newGene_9953		1930	6:11863247-11889794	+	----	----	----	5.06273	2.12702	0.420133	----	----	----
ENSDARG00000062537	si:dkey-117i10.1	542	3:13243320-13248593	+	----	----	----	3.82399	1.60896	0.420754	----	----	----
ENSDARG00000017545	si:dkey-178m19.1	1730	6:38063052-38288589	-	----	----	----	2.8534	1.20681	0.422937	----	----	----
ENSDARG00000094130	oscp1a	465	19:2931006-2933543	+	----	----	----	2.72788	1.15577	0.423688	----	----	----
ENSDARG00000043360	dph3	555	6:15027335-15031024	+	----	----	----	3.96383	1.68668	0.425518	----	----	----
Zebrafish_newGene_93		1115	1:51525801-51526915	-	----	----	----	3.4585	1.47293	0.425887	----	----	----
ENSDARG00000027381	CCDC171	1279	23:44936436-45188529	+	----	----	----	5.54662	2.37341	0.427903	----	----	----
ENSDARG00000060622		2855	2:20308865-20338074	+	----	----	----	2.6305	1.13105	0.429976	----	----	----
ENSDARG00000091467	CABZ01090750.1	304	24:103126-104689	-	----	----	----	41.1003	17.7034	0.430737	----	----	----
Zebrafish_newGene_1285		723	12:11812627-12113720	+	----	----	----	3.028	1.30786	0.431923	----	----	----
Zebrafish_newGene_12240		456	Zv9_NA160:5519-7620	-	----	----	----	11.9923	5.20098	0.433693	----	----	----
Zebrafish_newGene_6979		708	23:45203793-45215161	+	----	----	----	3.37723	1.47604	0.437056	----	----	----
ENSDARG00000041883	MPP7 (3 of 3)	606	Zv9_NA243:35228-56323	-	----	----	----	2.50801	1.09698	0.437391	----	----	----
ENSDARG00000005626	RHOU (1 of 2)	2261	1:54540144-54554645	-	----	----	----	6.87616	3.01819	0.438936	----	----	----
ENSDARG00000076716	palb2	4204	1:8201089-8210129	-	----	----	----	2.87868	1.27086	0.441474	----	----	----
ENSDARG00000067777	HSPB11	684	5:45425585-45426924	+	----	----	----	2.51909	1.11436	0.442366	----	----	----
Zebrafish_newGene_3836		707	17:51507646-51508861	-	----	----	----	11.0067	4.87974	0.443343	----	----	----
ENSDARG00000077388	obsl1b	8398	9:42818480-42857613	-	----	----	----	16.0465	7.12805	0.444211	----	----	----
ENSDARG00000090169	si:dkey-1f1.3	309	14:21030637-21031641	+	----	----	----	3.62178	1.61472	0.445836	----	----	----
Zebrafish_newGene_5142		1311	2:45640891-45647175	+	----	----	----	2.40448	1.07438	0.446824	----	----	----
ENSDARG00000055190	slc17a5	2202	13:27522563-27537446	+	----	----	----	23.4102	10.4758	0.447489	----	----	----
ENSDARG00000093342	si:ch211-13f8.1	3418	2:6897837-6913921	+	----	----	----	5.00142	2.24527	0.448926	----	----	----
ENSDARG00000086052	si:ch211-106k21.5	5305	2:26662307-26675900	-	----	----	----	3.00846	1.35356	0.449919	----	----	----
ENSDARG00000094712	si:dkeyp-20e4.9	141	22:25608821-25609342	+	----	----	----	708.836	320.49	0.452136	----	----	----
ENSDARG00000093823	si:ch211-102c2.8	3959	5:28409727-28428877	+	----	----	----	2.95427	1.35247	0.457802	----	----	----
ENSDARG00000076773	lrrc58a	1245	1:47983211-47990068	+	----	----	----	2.38327	1.09795	0.460691	----	----	----
ENSDARG00000095196		324	21:32193485-32268033	-	----	----	----	17.8978	8.26288	0.46167	----	----	----
Zebrafish_newGene_870		640	11:4252345-4256849	-	----	----	----	4.36186	2.01548	0.462069	----	----	----
ENSDARG00000028485	cabp5b	1163	3:14901418-14921986	+	----	----	----	2.89131	1.34284	0.46444	----	----	----
ENSDARG00000093608	si:dkey-25o1.6	506	24:28267612-28270271	-	----	----	----	8.78045	4.08137	0.464825	----	----	----
ENSDARG00000089764	si:ch1073-372e7.1	279	25:21527959-21590385	+	----	----	----	26.4392	12.3255	0.466183	----	----	----
ENSDARG00000058775	SLC22A3	2148	17:6095400-6112613	-	----	----	----	2.45846	1.14846	0.467146	----	----	----
ENSDARG00000070434	rhov	1933	20:28394349-28397744	+	----	----	----	9.47074	4.42515	0.467244	----	----	----
ENSDARG00000069451	cx50.5	3142	9:31462802-31466207	-	----	----	----	2.60849	1.21944	0.467487	----	----	----
ENSDARG00000004736	pacrg	944	17:27404104-27562655	+	----	----	----	2.35665	1.10197	0.4676	----	----	----
Zebrafish_newGene_5765		207	20:55482704-55495093	-	----	----	----	173.793	81.3193	0.467909	----	----	----
ENSDARG00000032116	cnot7	2602	14:31283354-31294483	+	----	----	----	4.01757	1.89359	0.471328	----	----	----
ENSDARG00000039626	nrgna	388	5:59838819-59848853	+	----	----	----	25.6884	12.1264	0.472057	----	----	----
Zebrafish_newGene_1274		1349	12:3156290-3165271	+	----	----	----	5.18105	2.45003	0.472883	----	----	----
ENSDARG00000092724	si:dkey-56p7.9	535	7:50177622-50179972	+	----	----	----	5.35652	2.54218	0.474595	----	----	----
ENSDARG00000086892	erfl1	2226	16:28487104-28506796	-	----	----	----	5.50728	2.61715	0.475216	----	----	----
ENSDARG00000007743	il15l	1355	15:19313765-19323779	+	----	----	----	2.77007	1.32257	0.47745	----	----	----
ENSDARG00000088397	CABZ01057918.1	671	25:2329341-2374784	-	----	----	----	2.14176	1.02489	0.478529	----	----	----
Zebrafish_newGene_8103		502	3:22639831-22645414	+	----	----	----	13.2654	6.35238	0.478868	----	----	----
ENSDARG00000009242	fev	2036	9:11824315-11828893	-	----	----	----	5.44773	2.60984	0.47907	----	----	----
ENSDARG00000051934	kxd1	1116	25:21340968-21348712	+	----	----	----	3.49494	1.67519	0.479319	----	----	----
ENSDARG00000037073	si:dkey-60a16.1	2107	20:5107086-5111914	+	----	----	----	5.08176	2.45015	0.482147	----	----	----
ENSDARG00000088160	CEP295	471	15:118500-120455	-	----	----	----	3.88929	1.87985	0.48334	----	----	----
ENSDARG00000087361	CU984580.1	690	2:58192923-58201113	-	----	----	----	6.00331	2.9142	0.485432	----	----	----
ENSDARG00000069869	zgc:113030	1668	3:60464921-60481054	+	----	----	----	2.06328	1.0033	0.486264	----	----	----
ENSDARG00000061014	kcnj5	1753	18:47136507-47204379	+	----	----	----	2.09785	1.02052	0.486462	----	----	----
ENSDARG00000071833	zgc:113418	1578	22:1903149-1911409	+	----	----	----	3.60736	1.75657	0.486941	----	----	----
Zebrafish_newGene_1387		318	12:50330850-50331989	-	----	----	----	5.99133	2.92652	0.488459	----	----	----
Zebrafish_newGene_8109		1177	3:24435812-24453151	+	----	----	----	4.40056	2.15095	0.48879	----	----	----
ENSDARG00000093021	FAM163A (2 of 2)	632	22:17508813-17522589	+	----	----	----	6.30103	3.08221	0.48916	----	----	----
ENSDARG00000091087	BX936371.1	2340	6:23267189-23269528	-	----	----	----	2.56325	1.25946	0.491353	----	----	----
ENSDARG00000052780	zgc:113098	1656	Zv9_scaffold3519:160783-172167	+	----	----	----	2.24419	1.10359	0.491757	----	----	----
ENSDARG00000068456	tmem91	5102	18:34315361-34389343	+	----	----	----	6.98841	3.45518	0.494415	----	----	----
ENSDARG00000070048	zgc:173548	1046	11:7073693-7076473	-	----	----	----	3.43968	1.70157	0.494688	----	----	----
Zebrafish_newGene_4593		1002	18:39811506-39812507	.	----	----	----	3.51318	1.74003	0.495286	----	----	----
ENSDARG00000091391	IFT43	309	17:52624474-52640871	+	----	----	----	16.298	8.07358	0.495372	----	----	----
ENSDARG00000087537	AL954676.2	1113	6:20451754-20452866	-	----	----	----	7.52256	3.72933	0.495753	----	----	----
ENSDARG00000056832	exo1	2847	17:22395553-22403386	-	----	----	----	2.8294	1.40437	0.496347	----	----	----
ENSDARG00000076406	ggcta	758	19:2001905-2004513	+	----	----	----	3.86608	1.921	0.496886	----	----	----
ENSDARG00000031920		1066	6:54716327-54763138	-	----	----	----	9.22188	4.60276	0.499114	----	----	----
ENSDARG00000008450	pcolce2a	1654	2:7815608-7831598	+	----	----	----	2.85183	1.42444	0.499482	----	----	----
ENSDARG00000071394	foxq2	959	22:20747512-20749718	+	----	----	----	----	----	----	79.6519	1.06471	0.013367
ENSDARG00000093557	si:ch211-281k12.4	1049	4:7444380-7449637	-	----	----	----	----	----	----	154.78	2.13787	0.0138123
ENSDARG00000038996	EGLN1 (2 of 2)	3118	13:50154058-50198016	+	----	----	----	----	----	----	43.3534	1.40568	0.0324238
Zebrafish_newGene_9995		284	6:176879-177223	-	----	----	----	----	----	----	14.2793	2.35216	0.164725
ENSDARG00000060243-3		134	9:19186851-19186984	-	----	----	----	----	----	----	4031.86	750.667	0.186184
ENSDARG00000027353	zmym2	6181	9:22462497-22493509	-	----	----	----	----	----	----	52.3259	13.085	0.250067
ENSDARG00000040928	CABZ01059391.1	654	1:56989379-56990032	-	----	----	----	----	----	----	4.17811	1.06825	0.255678
ENSDARG00000042794	CABZ01079045.1	394	12:49544034-49550217	-	----	----	----	----	----	----	28.6686	7.47571	0.260763
ENSDARG00000079352	sap130b	4413	2:22389970-22423741	-	----	----	----	----	----	----	14.4982	3.80634	0.262539
Zebrafish_newGene_6996		578	23:170819-188207	-	----	----	----	----	----	----	49.0692	13.4945	0.27501
Zebrafish_newGene_3205		404	16:22249566-22252176	+	----	----	----	----	----	----	5.22848	1.47654	0.282403
ENSDARG00000045827	lyrm5b	1323	25:20047700-20051333	+	----	----	----	----	----	----	3.55668	1.09815	0.308756
ENSDARG00000091973		235	13:3126610-3168325	-	----	----	----	----	----	----	112.05	34.8996	0.311465
ENSDARG00000073856	AL929115.2	1773	7:58033636-58035408	-	----	----	----	----	----	----	4.30895	1.36159	0.315991
ENSDARG00000040197-3		295	19:1955316-1956670	+	----	----	----	----	----	----	15.0625	4.76542	0.316376
ENSDARG00000088841	dnal4b	998	22:25447556-25457186	-	----	----	----	----	----	----	7.62016	2.47195	0.324396
Zebrafish_newGene_1762		508	13:6119122-6195199	-	----	----	----	----	----	----	4.12459	1.34209	0.325387
ENSDARG00000062655	ydjc	1213	5:14522003-14541409	+	----	----	----	----	----	----	13.4863	4.49998	0.333669
ENSDARG00000090424	camk2n2	1659	24:25963764-25965961	-	----	----	----	----	----	----	81.803	27.6091	0.337507
ENSDARG00000092526		460	22:33867088-33867547	+	----	----	----	----	----	----	6.05244	2.05884	0.340167
ENSDARG00000078166	si:dkey-78p8.2	4147	13:4921729-4933995	-	----	----	----	----	----	----	7.40093	2.53261	0.342201
Zebrafish_newGene_4700		770	19:3013366-3017002	+	----	----	----	----	----	----	3.86207	1.32322	0.342619
Zebrafish_newGene_2233		233	14:53357534-53358164	+	----	----	----	----	----	----	35.9134	12.5332	0.348983
ENSDARG00000019532	fads2	1885	25:4189671-4205135	-	----	----	----	----	----	----	52.6697	18.5134	0.3515
Zebrafish_newGene_1326		465	12:48417948-48429273	+	----	----	----	----	----	----	10.1056	3.58798	0.355049
ENSDARG00000086345	cux2b	4428	8:4244831-4527783	-	----	----	----	----	----	----	11.139	3.98517	0.357768
ENSDARG00000088300	VSTM2A (2 of 2)	366	24:172719-174286	+	----	----	----	----	----	----	5.08782	1.83968	0.361585
Zebrafish_newGene_5212		815	2:59841786-59844410	-	----	----	----	----	----	----	3.29776	1.22456	0.371331
Zebrafish_newGene_2195		273	14:3241782-3242421	+	----	----	----	----	----	----	12.2577	4.62135	0.377016
Zebrafish_newGene_4698		449	19:450962-471798	+	----	----	----	----	----	----	8.21407	3.11162	0.378816
Zebrafish_newGene_5748		821	20:19615438-19617719	-	----	----	----	----	----	----	8.91021	3.38037	0.379382
ENSDARG00000088323	XKR4	684	2:49286037-49286720	-	----	----	----	----	----	----	11.6004	4.40571	0.379789
ENSDARG00000075201	inpp4b	3588	1:53424876-53721439	+	----	----	----	----	----	----	33.154	12.6519	0.381611
ENSDARG00000001784	hoxa5a	2576	19:19220695-19245990	+	----	----	----	----	----	----	45.1499	17.4121	0.38565
ENSDARG00000033508	CR396586.1	878	10:16217340-16221458	+	----	----	----	----	----	----	5.36646	2.08025	0.387639
ENSDARG00000014675	efna3a	4822	19:8766748-8962158	+	----	----	----	----	----	----	6.93162	2.72164	0.392641
Zebrafish_newGene_2788		287	15:46972613-46975405	-	----	----	----	----	----	----	101.132	39.9038	0.394571
Zebrafish_newGene_7027		1972	23:42589500-42629395	-	----	----	----	----	----	----	6.14533	2.42862	0.395197
ENSDARG00000054324	rerglb	612	7:29744410-29749450	-	----	----	----	----	----	----	4.29063	1.70329	0.396979
ENSDARG00000026001	tmem8c	1525	5:68934796-68942231	+	----	----	----	----	----	----	6.40764	2.54549	0.397258
ENSDARG00000038770	zgc:103625	822	3:47690300-47695875	-	----	----	----	----	----	----	4.43688	1.76922	0.398753
Zebrafish_newGene_7043		290	23:45861775-45863532	-	----	----	----	----	----	----	73.1473	29.2606	0.400023
Zebrafish_newGene_2238		196	14:178459-178830	-	----	----	----	----	----	----	1430.65	574.451	0.401531
Zebrafish_newGene_7469		715	24:40564293-40593730	-	----	----	----	----	----	----	2.80229	1.12905	0.402903
ENSDARG00000088115	CABZ01064670.1	360	10:74947-76787	+	----	----	----	----	----	----	3.7842	1.53121	0.404632
ENSDARG00000086575	CU929113.1	484	Zv9_scaffold3474:1972-20476	-	----	----	----	----	----	----	14.305	5.80283	0.40565
ENSDARG00000008403	phospho1	2098	3:15410516-15415636	+	----	----	----	----	----	----	2.59875	1.05469	0.405845
ENSDARG00000043034	MCOLN3 (1 of 2)	1722	23:44968865-44984117	-	----	----	----	----	----	----	3.97019	1.61832	0.407618
ENSDARG00000089522	si:ch1073-140o9.2	249	17:3476292-3511648	-	----	----	----	----	----	----	51.0059	20.875	0.409266
Zebrafish_newGene_8712		589	4:797467-803967	-	----	----	----	----	----	----	4.40735	1.80707	0.410013
ENSDARG00000053862	crygmx	941	12:32475847-32528780	-	----	----	----	----	----	----	320.561	132.855	0.414446
ENSDARG00000090922	ANGEL1 (2 of 2)	303	17:53413496-53415905	-	----	----	----	----	----	----	7.47174	3.10628	0.415737
Zebrafish_newGene_3780		313	17:588277-588770	-	----	----	----	----	----	----	6.71181	2.80026	0.417214
ENSDARG00000090831		339	Zv9_NA418:13975-26980	-	----	----	----	----	----	----	15.9243	6.68775	0.419971
Zebrafish_newGene_7792		624	25:32510084-32512795	+	----	----	----	----	----	----	79.6527	33.85	0.42497
Zebrafish_newGene_12633		680	Zv9_NA915:938-3033	-	----	----	----	----	----	----	4.57295	1.95494	0.427501
ENSDARG00000074914	DMPK	697	10:366480-369115	-	----	----	----	----	----	----	2.32905	1.01016	0.433722
ENSDARG00000090921	NPPC (2 of 2)	396	22:41578654-41584044	-	----	----	----	----	----	----	4.24602	1.84867	0.435389
ENSDARG00000095308	si:ch211-215c18.3	1304	5:31421886-31428970	+	----	----	----	----	----	----	3.54968	1.55603	0.438357
ENSDARG00000002837	lactb2	285	Zv9_NA544:6600-7266	+	----	----	----	----	----	----	14.0763	6.1871	0.43954
ENSDARG00000074439	CABZ01044346.1	1557	5:59954362-59971924	+	----	----	----	----	----	----	2.58097	1.14076	0.441989
ENSDARG00000076020	pappa2	6681	2:34707045-34823876	-	----	----	----	----	----	----	8.63656	3.84999	0.445778
Zebrafish_newGene_8144		501	3:61208099-61208823	+	----	----	----	----	----	----	3.07304	1.37454	0.44729
Zebrafish_newGene_469		432	10:19553698-19554241	-	----	----	----	----	----	----	10.881	4.89837	0.450176
ENSDARG00000091504	CABZ01117756.1	288	2:57136132-57140954	+	----	----	----	----	----	----	8.25024	3.71531	0.450328
Zebrafish_newGene_1321		610	12:48320156-48327758	+	----	----	----	----	----	----	3.47769	1.56919	0.451216
ENSDARG00000086034	pvrl1b	510	18:41670638-41671147	-	----	----	----	----	----	----	4.04194	1.82442	0.451372
ENSDARG00000045737	guca1g	693	25:14353580-14356825	+	----	----	----	----	----	----	7.81789	3.5419	0.453051
Zebrafish_newGene_11323		215	8:55759330-55761354	-	----	----	----	----	----	----	115.748	52.4617	0.453241
Zebrafish_newGene_2701		1385	15:44761202-44763060	+	----	----	----	----	----	----	9.50704	4.34735	0.457277
ENSDARG00000090403	cyp2aa8	1649	23:42910750-42919521	-	----	----	----	----	----	----	4.40911	2.01687	0.457432
ENSDARG00000053331	sult2st2	1832	12:790482-853469	-	----	----	----	----	----	----	34.9116	16.1357	0.462187
ENSDARG00000037880		681	3:37822155-37828753	+	----	----	----	----	----	----	3.65575	1.69513	0.463689
ENSDARG00000010541	zgc:92161	1901	3:50199566-50218501	+	----	----	----	----	----	----	7.11181	3.30058	0.464098
ENSDARG00000078267	si:dkey-181m9.8	5470	2:26837805-26869072	-	----	----	----	----	----	----	4.41667	2.05022	0.464201
ENSDARG00000091425	INSC (2 of 2)	1535	24:413092-421024	+	----	----	----	----	----	----	4.36047	2.02604	0.464639
ENSDARG00000061292	pi15b	774	2:30083902-30087881	+	----	----	----	----	----	----	2.16389	1.01086	0.467148
ENSDARG00000060871	mctp1b	2577	10:45367926-45431077	-	----	----	----	----	----	----	5.59335	2.61453	0.467435
ENSDARG00000043238	atg16l2	1100	15:5534386-5555967	+	----	----	----	----	----	----	3.50994	1.64482	0.468618
ENSDARG00000030703	otx1a	1629	1:51430588-51439279	+	----	----	----	----	----	----	2.13852	1.00261	0.468834
ENSDARG00000091015	si:ch211-231h20.2	2472	23:37935481-38019298	+	----	----	----	----	----	----	2.14363	1.00594	0.46927
ENSDARG00000092297-2		217	1:6870159-6880301	+	----	----	----	----	----	----	57.1163	26.8044	0.469295
Zebrafish_newGene_6223		299	21:43609273-43612952	+	----	----	----	----	----	----	45.6527	21.4386	0.469602
ENSDARG00000019396	rergla	1875	4:11446259-11453059	-	----	----	----	----	----	----	3.77583	1.77703	0.470633
ENSDARG00000091708	CABZ01084012.1	486	8:33457-35245	+	----	----	----	----	----	----	5.26976	2.48512	0.471581
ENSDARG00000056411	adipoqb	2156	2:3178319-3185111	-	----	----	----	----	----	----	2.97473	1.40444	0.472123
ENSDARG00000041915	C20H1orf95	1447	20:38347153-38384180	+	----	----	----	----	----	----	8.40565	3.97905	0.473378
ENSDARG00000006878	phf21aa	4294	7:40214390-40253843	-	----	----	----	----	----	----	31.6688	15.0535	0.475341
ENSDARG00000094088	si:ch211-229n2.7	798	8:14602845-14608850	-	----	----	----	----	----	----	3.86524	1.84161	0.476454
ENSDARG00000074198	CABZ01102516.1	252	18:49815453-49816141	+	----	----	----	----	----	----	17.6321	8.40788	0.476851
ENSDARG00000074394	CABZ01049058.1	603	19:3386905-3390635	+	----	----	----	----	----	----	4.24845	2.03286	0.478495
Zebrafish_newGene_6674		409	22:13422194-13489532	-	----	----	----	----	----	----	8.1142	3.89336	0.479821
ENSDARG00000059311	dpysl5b	3483	4:500721-584564	-	----	----	----	----	----	----	209.754	100.679	0.479986
ENSDARG00000071725	zgc:174919	888	22:1980186-1987356	+	----	----	----	----	----	----	2.45019	1.17646	0.480151
ENSDARG00000076578	CABZ01056635.1	456	6:2227955-2230523	-	----	----	----	----	----	----	4.32972	2.09253	0.483295
Zebrafish_newGene_6222		169	21:43600371-43600782	+	----	----	----	----	----	----	1196.46	578.251	0.483302
ENSDARG00000052667	snn	1232	3:42788541-42796103	+	----	----	----	----	----	----	8.52175	4.12224	0.483732
ENSDARG00000002613	rpa3	643	19:25950690-25952850	+	----	----	----	----	----	----	6.80467	3.2936	0.484021
ENSDARG00000075209	P4HTM	2085	6:40665854-40675565	-	----	----	----	----	----	----	17.7013	8.58592	0.485044
ENSDARG00000087488	CABZ01086828.1	654	7:10793483-10817973	+	----	----	----	----	----	----	2.37833	1.15622	0.486148
ENSDARG00000088094	plcb4	726	Zv9_NA689:4616-12010	+	----	----	----	----	----	----	8.17373	3.97768	0.486642
ENSDARG00000088330	si:ch211-5k11.2	755	3:55972039-55979930	-	----	----	----	----	----	----	18.4384	8.98297	0.487189
ENSDARG00000078178	art4	1142	3:4218765-4219978	+	----	----	----	----	----	----	2.25348	1.09969	0.487996
ENSDARG00000044290	rph3al	404	5:62608926-62620397	+	----	----	----	----	----	----	4.21147	2.06716	0.49084
ENSDARG00000054534	ACOT12	1713	10:44271291-44288979	-	----	----	----	----	----	----	12.5522	6.17131	0.491652
ENSDARG00000087868	cyp2aa2	1823	23:42849539-42862163	-	----	----	----	----	----	----	2.22249	1.09357	0.492047
Zebrafish_newGene_6665		2122	22:7666567-8127297	-	----	----	----	----	----	----	4.93583	2.43059	0.492439
ENSDARG00000059053	slc13a4	2986	4:4676947-4705522	+	----	----	----	----	----	----	3.30333	1.62733	0.492634
ENSDARG00000095553	lenep	719	16:24959523-24961740	-	----	----	----	----	----	----	8.17814	4.03254	0.493088
ENSDARG00000061240	cbln4	1441	23:38048266-38067548	+	----	----	----	----	----	----	2.06278	1.01721	0.493126
Zebrafish_newGene_8730		792	4:16943409-16944289	-	----	----	----	----	----	----	2.38135	1.17515	0.493481
ENSDARG00000028412		363	Zv9_NA89:1490-3253	+	----	----	----	----	----	----	15.2014	7.50445	0.493668
ENSDARG00000075358	prr16	1395	8:425222-438792	+	----	----	----	----	----	----	2.23635	1.10478	0.49401
ENSDARG00000056768	rprml	1340	3:19496863-19498202	+	----	----	----	----	----	----	6.01074	2.97211	0.494467
ENSDARG00000079075	si:ch211-71m22.3	1220	2:8428588-8432781	-	----	----	----	----	----	----	2.36996	1.17379	0.495278
ENSDARG00000042697	scarb1	3539	11:21524942-21572564	-	----	----	----	----	----	----	43.1653	21.3864	0.495453
ENSDARG00000089721	CABZ01045045.1	810	20:53072713-53091501	+	----	----	----	----	----	----	3.04834	1.51974	0.498547
ENSDARG00000076520	MAF (2 of 2)	873	25:37642621-37643604	-	----	----	----	----	----	----	8.77105	4.38282	0.499692

## Sheet: B.UP
GeneID	Associated Gene Name	Length	Gene_position	Strand	fpkm.PBS_6hpi	fpkm.E.coli_6hpi	foldchange_6hpi	fpkm.PBS_24hpi	fpkm.E.coli_24hpi	foldchange_1dpi	fpkm.PBS_4dpi	fpkm.E.coli_4dpi	foldchange_4dpi
ENSDARG00000019521	mpx	3754	10:6807370-6814445	-	2.15884	8.15169	3.77596	7.79902	19.1022	2.44931	5.05959	32.644	6.45191
ENSDARG00000010423	npsn	1448	7:40045582-40051579	-	3.55917	13.0313	3.66132	10.9171	28.7621	2.6346	15.6665	51.0714	3.2599
ENSDARG00000087386	pcp4b	865	15:5952457-6013181	+	10.7218	204.323	19.0568	75.1037	368.107	4.90132	----	----	----
Zebrafish_newGene_4329		323	18:49866366-49867395	-	1.20193	6.72132	5.59211	2.06652	11.1263	5.38408	----	----	----
ENSDARG00000078859	g0s2	800	23:39751632-39753203	+	1.48049	4.95131	3.34437	2.01012	4.21057	2.09469	----	----	----
Zebrafish_newGene_3784		273	17:634550-636712	-	2.57416	8.60743	3.34378	9.57469	19.2835	2.01401	----	----	----
Zebrafish_newGene_9159		351	5:75536185-75536919	+	1.38822	4.29038	3.09056	1.20306	7.62154	6.33513	----	----	----
Zebrafish_newGene_10027		524	6:20099285-20197109	-	1.14675	3.0322	2.64417	1.51477	4.02968	2.66026	----	----	----
ENSDARG00000076798	C9H3orf38	2470	9:16330602-16339241	-	4.46692	10.9304	2.44697	5.02173	10.0483	2.00097	----	----	----
Zebrafish_newGene_2765		400	15:41980244-41985667	-	1.31974	3.09841	2.34774	4.32253	12.0976	2.79873	----	----	----
ENSDARG00000023656	he1a	1057	22:14237424-14238861	+	21.3094	48.1149	2.25792	1.44882	5.02832	3.47063	----	----	----
ENSDARG00000014490	tac1	1277	19:26135090-26139018	+	9.65358	21.0247	2.17791	10.1207	22.64	2.237	----	----	----
ENSDARG00000087482	SLC12A6 (2 of 2)	339	7:1624537-1625084	-	1.02669	8.94696	8.71437	----	----	----	5.30811	10.7004	2.01586
ENSDARG00000017354	epha2a	3570	6:45811780-45842915	-	10.8512	44.7474	4.12374	----	----	----	9.98029	20.0288	2.00684
ENSDARG00000056778	cfhl2	2376	22:24151024-24165307	+	1.4957	4.65469	3.11205	----	----	----	1.11952	2.41627	2.15831
ENSDARG00000079377	ARHGEF38	2807	1:25293380-25412664	+	1.40379	4.32374	3.08005	----	----	----	2.47847	5.1916	2.09468
ENSDARG00000076890	C11H19orf25 (1 of 2)	327	11:7423249-7425616	+	1.15274	3.52431	3.05733	----	----	----	2.93761	6.39821	2.17803
ENSDARG00000055175	c1qtnf6a	948	3:25318050-25323995	+	1.35466	4.08686	3.01689	----	----	----	1.22963	2.85584	2.32251
ENSDARG00000078072	si:ch211-232i5.1	3335	20:8279007-8288876	-	3.51815	9.53624	2.71058	----	----	----	2.50965	5.82905	2.32265
ENSDARG00000090120	si:dkey-248g21.1	369	3:46673645-46674841	+	3.22516	7.93665	2.46085	----	----	----	3.56412	7.21916	2.02551
ENSDARG00000077661-3		149	19:140462-144728	-	2338.27	5142.48	2.19927	----	----	----	2241.93	5187.37	2.3138
ENSDARG00000073752	CACNA2D1 (3 of 3)	1647	18:9186038-9329339	+	2.70185	5.90255	2.18463	----	----	----	1.68932	7.83109	4.63565
ENSDARG00000041645	A2ML1 (2 of 12)	4443	15:20098690-20117292	-	6.00242	12.5342	2.08819	----	----	----	5.56641	19.4129	3.48751
ENSDARG00000091295	BX088712.2	366	Zv9_scaffold3530:990495-991026	-	2.47186	5.1178	2.07042	----	----	----	1.09025	2.9435	2.69984
ENSDARG00000019763	acp5a	1952	6:9433685-9441079	+	9.34679	18.9243	2.02469	----	----	----	1.27778	4.19493	3.283
ENSDARG00000062900	RNF115 (2 of 2)	3079	19:9626871-9642357	+	----	----	----	1.14311	11.9574	10.4604	1.34325	7.59657	5.65535
ENSDARG00000074656	ctssb.1	1225	16:31769424-31773723	+	----	----	----	1.70749	9.3787	5.49268	3.37467	16.8833	5.00295
ENSDARG00000056874	lygl1	957	14:21894135-21899773	+	----	----	----	4.70991	24.4262	5.18611	6.4689	89.7053	13.8672
ENSDARG00000092379	si:dkeyp-51b9.3	451	8:2654256-2656917	+	----	----	----	12.2587	61.1646	4.98949	8.14455	16.6876	2.04893
ENSDARG00000008541	chia.4	2223	23:18096997-18164381	+	----	----	----	1.54682	7.55884	4.88669	9.16898	23.1727	2.52729
ENSDARG00000078723	si:ch211-255f4.4	1733	22:2671820-2684672	+	----	----	----	1.7747	8.2622	4.65555	1.56003	3.30977	2.12161
ENSDARG00000086947		1488	25:12762187-12767427	+	----	----	----	2.54434	10.7942	4.24244	1.90027	35.8501	18.8658
ENSDARG00000045089	CRP	838	13:20508374-20510467	-	----	----	----	2.96712	11.7381	3.95604	11.3674	65.9014	5.79741
ENSDARG00000086654	CT027762.3	636	7:4463465-4468300	-	----	----	----	2.12567	7.88128	3.70767	4.78566	13.2114	2.76062
ENSDARG00000090401	CABZ01020840.1	1179	4:4474961-4485224	-	----	----	----	1.15817	4.15677	3.58908	1.42567	4.52433	3.17348
ENSDARG00000045011	TAPBP (1 of 2)	1918	19:7661248-7693227	-	----	----	----	1.31945	4.47483	3.39144	3.48117	10.6773	3.06715
ENSDARG00000055278	cfb	2433	21:26810678-26825791	+	----	----	----	26.3714	89.1197	3.3794	25.5353	92.7228	3.63115
ENSDARG00000074322		1389	25:12624091-12759549	-	----	----	----	3.70997	12.4393	3.35295	1.35515	33.1111	24.4335
ENSDARG00000075045	cxcl-c1c	774	1:49728939-49741529	-	----	----	----	1.19005	3.98501	3.34861	1.47479	9.09562	6.1674
ENSDARG00000033227	lect2l	732	14:38206899-38208441	+	----	----	----	17.6467	57.8151	3.27626	15.9452	215.158	13.4936
ENSDARG00000059294	marco	1519	9:781712-794439	-	----	----	----	3.64669	11.6059	3.18258	2.46768	41.8995	16.9793
ENSDARG00000090783	mfap4	803	1:59828234-59846988	+	----	----	----	4.38811	13.9392	3.17658	3.42149	30.7581	8.98968
ENSDARG00000014024	ms4a17a.4	1693	4:60701150-60816589	+	----	----	----	1.58177	4.80368	3.03691	2.40138	9.74216	4.05689
ENSDARG00000075664	si:ch1073-429i10.1	1388	15:46763354-46770892	+	----	----	----	2.11564	6.18111	2.92163	2.01535	6.28154	3.11685
ENSDARG00000088745	MFAP4 (4 of 14)	1531	1:59822953-59844635	+	----	----	----	8.1036	23.6528	2.9188	2.07149	37.3664	18.0384
ENSDARG00000090730	C4BPB (3 of 3)	2575	21:26843250-26855600	+	----	----	----	1.01263	2.86144	2.82576	1.39021	11.1846	8.0453
ENSDARG00000012694	c3a	5069	1:56676993-56723747	-	----	----	----	88.5159	241.773	2.7314	48.381	235.214	4.8617
ENSDARG00000057789	lyz	603	24:24643811-24646748	-	----	----	----	59.2074	161.543	2.72843	67.8336	189.056	2.78706
ENSDARG00000018283	cyba	1120	18:30961901-30964342	+	----	----	----	3.70383	10.0958	2.72578	6.80096	16.6858	2.45345
ENSDARG00000010625	clic2	1381	14:34891740-34901028	-	----	----	----	4.73473	12.7599	2.69496	7.9212	17.1103	2.16006
ENSDARG00000076003	TCIRG1 (2 of 2)	3229	14:14459849-14576345	-	----	----	----	4.33377	11.6771	2.69446	5.91285	19.648	3.32294
ENSDARG00000042816	mmp9	2785	8:25134455-25148890	+	----	----	----	3.33315	8.84727	2.65433	3.80831	30.749	8.07419
ENSDARG00000087359	c3b	5157	1:56776455-56813502	+	----	----	----	9.26046	24.4948	2.6451	16.8756	73.7515	4.37029
ENSDARG00000054610	coro1a	1813	3:31077483-31092481	-	----	----	----	5.18478	13.7074	2.64378	9.53049	27.5455	2.89025
ENSDARG00000023188	lcp1	2235	9:57977607-57998849	-	----	----	----	6.90689	18.0809	2.61781	11.0473	45.8333	4.14882
ENSDARG00000051912	HPX (2 of 2)	1459	16:3654520-3674453	+	----	----	----	10.0258	25.8471	2.57807	12.897	99.3124	7.70043
ENSDARG00000000767	spi1b	2641	7:33978907-33993855	-	----	----	----	1.61174	4.11848	2.55531	3.25893	13.0301	3.99827
ENSDARG00000038424	C4B	5338	16:18720425-18754319	-	----	----	----	9.06917	22.9234	2.52762	1.57632	31.4264	19.9365
ENSDARG00000089043	ptpn6	1091	16:33958373-33979238	-	----	----	----	2.45429	6.1997	2.52607	5.08617	12.6111	2.47948
ENSDARG00000068233	CD53	1429	5:28514129-28523870	-	----	----	----	1.00967	2.54313	2.51878	1.22281	6.15667	5.03485
ENSDARG00000043719		1430	1:56576602-56626806	-	----	----	----	6.15391	14.6028	2.37292	7.54465	26.5266	3.51595
Zebrafish_newGene_5203		486	2:58133235-58140836	-	----	----	----	8.4874	19.6804	2.31878	16.012	52.6017	3.28514
ENSDARG00000074210	ARF4 (3 of 3)	546	11:43557272-43560478	+	----	----	----	3.13482	7.2231	2.30415	2.15772	4.58857	2.12658
ENSDARG00000034063	CABZ01068208.1	3702	17:53860942-53868610	-	----	----	----	3.08135	6.88009	2.23281	3.24527	13.6783	4.21484
ENSDARG00000002165	psme1	1141	24:12843298-12858615	+	----	----	----	2.50843	5.58351	2.2259	10.1216	25.3273	2.50231
ENSDARG00000043093	MPEG1 (1 of 3)	2638	8:19881017-19884779	+	----	----	----	2.5378	5.59802	2.20586	3.42661	15.8139	4.61503
ENSDARG00000017427	phf20l1	5443	16:33904960-33932357	-	----	----	----	21.4826	47.2339	2.19871	12.5818	82.2896	6.54034
Zebrafish_newGene_2705		283	15:44972471-44975355	+	----	----	----	3.51299	7.67808	2.18563	8.85397	28.6207	3.23253
ENSDARG00000056909	EGFR (1 of 2)	1989	24:34736078-34844649	-	----	----	----	1.07541	2.34313	2.17882	4.56342	10.3917	2.27718
Zebrafish_newGene_899		422	11:45209821-45218763	-	----	----	----	2.04674	4.44702	2.17273	2.12201	4.32089	2.03623
ENSDARG00000089399	tmem176l.2	1116	16:49753666-49759290	+	----	----	----	5.05622	10.8789	2.15158	18.3581	46.6315	2.54011
ENSDARG00000034403	zgc:173443	1014	10:7087703-7108237	-	----	----	----	14.4492	30.669	2.12254	3.57955	7.41024	2.07016
ENSDARG00000059231	hephl1	3819	15:2410723-2461981	+	----	----	----	1.38676	2.94066	2.12053	1.25983	4.89206	3.88312
ENSDARG00000068382	pglyrp5	1209	18:39199727-39202992	-	----	----	----	1.12283	2.32342	2.06925	1.10612	5.24311	4.74009
ENSDARG00000006207	gpx1b	866	6:42269719-42272629	+	----	----	----	5.95728	12.2091	2.04944	19.166	48.8135	2.54688
ENSDARG00000094390		1944	5:68573590-68586262	+	1.53841	22.8719	14.8672	----	----	----	----	----	----
ENSDARG00000041040	piga	2554	9:31408069-31418367	-	4.0942	55.9932	13.6762	----	----	----	----	----	----
ENSDARG00000078166	si:dkey-78p8.2	4147	13:4921729-4933995	-	1.06984	7.98135	7.46033	----	----	----	----	----	----
ENSDARG00000089500	AL935128.1	333	7:9807779-9808375	-	2.17214	12.7688	5.87844	----	----	----	----	----	----
ENSDARG00000091973		235	13:3126610-3168325	-	5.23396	29.6853	5.67167	----	----	----	----	----	----
ENSDARG00000094436	si:ch211-82g18.3	338	19:16143890-16144333	+	1.03613	5.83983	5.63619	----	----	----	----	----	----
ENSDARG00000063337		3703	8:7775173-7845005	-	1.79317	9.74127	5.43243	----	----	----	----	----	----
ENSDARG00000090403	cyp2aa8	1649	23:42910750-42919521	-	4.91996	24.7924	5.03915	----	----	----	----	----	----
ENSDARG00000093535	si:ch211-265m20.8	3290	10:43347856-43351563	-	1.14148	4.83956	4.23974	----	----	----	----	----	----
Zebrafish_newGene_11323		215	8:55759330-55761354	-	63.4027	266.267	4.19962	----	----	----	----	----	----
ENSDARG00000090921	NPPC (2 of 2)	396	22:41578654-41584044	-	1.01355	4.22708	4.17057	----	----	----	----	----	----
ENSDARG00000070020	cyp2aa9	1557	23:42888156-42901803	-	3.22441	13.1149	4.06738	----	----	----	----	----	----
Zebrafish_newGene_6222		169	21:43600371-43600782	+	785.874	3176.64	4.04217	----	----	----	----	----	----
ENSDARG00000093557	si:ch211-281k12.4	1049	4:7444380-7449637	-	108.438	421.104	3.88336	----	----	----	----	----	----
ENSDARG00000087102	si:ch1073-164k15.3	793	24:40162334-40166008	-	1.29902	5.01218	3.85843	----	----	----	----	----	----
ENSDARG00000087440	ponzr4	1109	7:23847651-23851383	+	11.0963	42.681	3.84642	----	----	----	----	----	----
ENSDARG00000074897	hes2.1	856	8:49077472-49082398	-	1.16299	4.47199	3.84526	----	----	----	----	----	----
ENSDARG00000078069	rrm2	1472	19:49363393-49368575	+	3.5356	13.5702	3.83816	----	----	----	----	----	----
ENSDARG00000053624	csf1rb	3669	21:42247434-42283892	+	1.03077	3.95621	3.83812	----	----	----	----	----	----
Zebrafish_newGene_84		323	1:41079013-41079632	-	1.80289	6.72132	3.72808	----	----	----	----	----	----
ENSDARG00000090105	tmem167b	261	11:2685669-2685929	+	5.27803	19.4512	3.68531	----	----	----	----	----	----
ENSDARG00000038147	hbbe3	525	12:21691906-21693036	-	29.9052	110.207	3.68521	----	----	----	----	----	----
ENSDARG00000086281	APOA4 (3 of 4)	1042	19:11963278-11968322	-	6.65381	23.8166	3.57939	----	----	----	----	----	----
ENSDARG00000071800	si:ch211-255f4.11	184	22:2756314-2756778	+	265.606	930.35	3.50274	----	----	----	----	----	----
Zebrafish_newGene_11798		523	9:20481512-20483072	-	2.05572	7.1099	3.45859	----	----	----	----	----	----
ENSDARG00000094712	si:dkeyp-20e4.9	141	22:25608821-25609342	+	309.402	1063.73	3.43802	----	----	----	----	----	----
ENSDARG00000086135	fam189a2	489	5:56719273-56725655	-	1.73504	5.72019	3.29686	----	----	----	----	----	----
ENSDARG00000069998	si:ch211-145b13.6	1088	1:24907880-24909925	-	2.12245	6.98186	3.28952	----	----	----	----	----	----
ENSDARG00000004724	tcea3	2677	16:36529259-36552593	+	5.08841	16.6361	3.26941	----	----	----	----	----	----
Zebrafish_newGene_10029		657	6:21693992-21703781	-	2.12837	6.95393	3.26726	----	----	----	----	----	----
ENSDARG00000076744	SMIM13 (1 of 2)	1038	19:2801389-2808409	-	21.1049	68.3156	3.23695	----	----	----	----	----	----
ENSDARG00000089919	si:ch211-161h7.8	2267	24:21568632-21574015	+	1.06463	3.41761	3.21013	----	----	----	----	----	----
ENSDARG00000079525	slc39a5	2370	23:32574349-32590793	+	2.15454	6.89403	3.19976	----	----	----	----	----	----
Zebrafish_newGene_6234		231	21:2801174-2803857	-	6.64187	21.0035	3.16229	----	----	----	----	----	----
ENSDARG00000094352		413	6:53117275-53117687	+	2.14613	6.73333	3.13743	----	----	----	----	----	----
ENSDARG00000002981	cyp2aa4	1830	23:42937960-42954118	-	2.39322	7.40856	3.09565	----	----	----	----	----	----
ENSDARG00000034070	cyp2aa3	1704	23:42822579-42834404	-	4.04896	12.3048	3.03901	----	----	----	----	----	----
Zebrafish_newGene_7818		597	25:10710784-10714182	-	1.68503	5.04133	2.99183	----	----	----	----	----	----
ENSDARG00000061267	cidea	642	24:3121030-3127783	+	1.33036	3.91071	2.93959	----	----	----	----	----	----
Zebrafish_newGene_4330		278	18:49867769-49868626	-	4.62236	13.3998	2.89891	----	----	----	----	----	----
ENSDARG00000069336	rnasekb	943	10:23116427-23177471	-	2.68531	7.77084	2.89383	----	----	----	----	----	----
ENSDARG00000070168	sod3a	1113	7:73892676-73896143	+	1.40232	4.02804	2.87241	----	----	----	----	----	----
ENSDARG00000043635	cmc2	837	18:29838858-29847860	-	6.77843	19.2443	2.83905	----	----	----	----	----	----
ENSDARG00000078313	MYO9B (3 of 3)	852	22:5062482-5063333	+	1.10766	3.14463	2.83898	----	----	----	----	----	----
ENSDARG00000053405	sord	1345	7:32257795-32260485	-	5.70512	15.9734	2.79984	----	----	----	----	----	----
ENSDARG00000075556	LUZP1	2979	17:28108768-28111746	+	1.10477	3.07527	2.78363	----	----	----	----	----	----
Zebrafish_newGene_12603		373	Zv9_NA895:2633-9431	+	2.35148	6.50395	2.7659	----	----	----	----	----	----
ENSDARG00000091396	CABZ01048402.1	2869	Zv9_NA255:1824-28992	-	1.26875	3.4866	2.74805	----	----	----	----	----	----
Zebrafish_newGene_6187		330	21:146204-147698	+	1.67762	4.56733	2.72251	----	----	----	----	----	----
ENSDARG00000095280	si:dkey-222e15.4	1029	23:38185203-38187785	+	2.04681	5.55969	2.71627	----	----	----	----	----	----
ENSDARG00000075738	CUTA	150	Zv9_NA631:7696-10841	-	3848.35	10319.1	2.68143	----	----	----	----	----	----
ENSDARG00000003181	sult1st4	1310	8:55326812-55335487	+	1.73586	4.64799	2.67763	----	----	----	----	----	----
ENSDARG00000092357	CU633479.5	5817	24:42505089-42516044	-	5.1112	13.6671	2.67395	----	----	----	----	----	----
ENSDARG00000044626	ccdc90b	1200	21:22003873-22006889	-	2.91148	7.75342	2.66305	----	----	----	----	----	----
ENSDARG00000019122	he1b	980	22:14242143-14243514	+	4.80188	12.7628	2.65788	----	----	----	----	----	----
ENSDARG00000007366	AMDHD1	1582	7:20549987-20559089	+	1.16598	3.08429	2.64523	----	----	----	----	----	----
ENSDARG00000018077	rbp1b	1086	2:38720262-38740800	-	11.3853	30.0722	2.64132	----	----	----	----	----	----
ENSDARG00000006427	fabp2	1066	1:24705631-24708975	+	20.2641	53.0516	2.61801	----	----	----	----	----	----
ENSDARG00000069031	plac8l1	913	21:39665220-39673831	-	2.95832	7.74059	2.61654	----	----	----	----	----	----
ENSDARG00000079010	si:dkey-7i4.5	384	15:846021-847142	+	2.18431	5.67923	2.60001	----	----	----	----	----	----
ENSDARG00000041490-2		858	16:48968216-48974113	-	41.5782	107.872	2.59443	----	----	----	----	----	----
ENSDARG00000092770	si:ch211-253p18.2	588	20:20684056-20685744	-	1.41325	3.66609	2.59408	----	----	----	----	----	----
ENSDARG00000077505	rbp4	1078	12:5698489-5742105	+	232.643	602.667	2.59052	----	----	----	----	----	----
ENSDARG00000056744	ela2	924	8:21914201-21919754	+	1.02306	2.64246	2.58289	----	----	----	----	----	----
ENSDARG00000091627	si:dkey-271j15.3	888	16:23215445-23224530	-	2.55045	6.53988	2.56421	----	----	----	----	----	----
Zebrafish_newGene_1740		498	13:47647213-47728597	+	1.46732	3.76214	2.56395	----	----	----	----	----	----
ENSDARG00000004447	BX957297.1	1035	7:40077021-40079454	-	1.04869	2.67394	2.54979	----	----	----	----	----	----
Zebrafish_newGene_1276		178	12:3669966-3672555	+	828.585	2109.19	2.54553	----	----	----	----	----	----
ENSDARG00000042465	MTHFS	609	7:11467668-11500304	+	3.41192	8.66585	2.53987	----	----	----	----	----	----
Zebrafish_newGene_10645		677	7:53209886-53212327	-	3.01953	7.63388	2.52817	----	----	----	----	----	----
ENSDARG00000074930	MSMP	772	19:11470233-11476911	+	1.14179	2.87897	2.52146	----	----	----	----	----	----
ENSDARG00000069978	si:ch211-67e16.2	1770	9:14272466-14296006	+	1.37176	3.45525	2.51885	----	----	----	----	----	----
ENSDARG00000089902	si:ch73-346o4.3	1082	19:18541720-18560091	+	3.0952	7.77575	2.5122	----	----	----	----	----	----
ENSDARG00000014358	optc	1427	11:24140268-24153746	-	1.08172	2.67424	2.47221	----	----	----	----	----	----
ENSDARG00000036990	dctd	1420	1:40175765-40221985	-	1.56116	3.8572	2.47073	----	----	----	----	----	----
ENSDARG00000079727	sepp1b	1315	2:27542968-27549275	+	8.46071	20.874	2.46717	----	----	----	----	----	----
ENSDARG00000095470		480	5:11950561-11951040	-	1.34799	3.31576	2.45978	----	----	----	----	----	----
ENSDARG00000036433	ERP27	237	6:117518-119422	+	19.831	48.6436	2.4529	----	----	----	----	----	----
ENSDARG00000093089	tac3a	710	23:28382381-28384311	-	1.17177	2.8714	2.45048	----	----	----	----	----	----
ENSDARG00000035544	etnppl	2364	7:60554991-60566760	+	4.38243	10.7333	2.44916	----	----	----	----	----	----
ENSDARG00000041524	si:ch211-9d9.1	2357	2:51648896-51671643	+	4.4267	10.8196	2.44418	----	----	----	----	----	----
ENSDARG00000090424	camk2n2	1659	24:25963764-25965961	-	6.41702	15.6595	2.4403	----	----	----	----	----	----
ENSDARG00000076733	bard1	2274	9:41707564-41756765	-	1.62819	3.96733	2.43665	----	----	----	----	----	----
ENSDARG00000093242		914	16:51653909-51654822	+	1.23438	2.99066	2.4228	----	----	----	----	----	----
Zebrafish_newGene_6273		276	21:44444730-44445090	-	2.40977	5.79635	2.40535	----	----	----	----	----	----
ENSDARG00000070485	apitd1	889	6:45871908-45874184	+	1.70769	4.10651	2.40472	----	----	----	----	----	----
Zebrafish_newGene_7789		1388	25:29749872-29759583	+	1.21536	2.92026	2.40279	----	----	----	----	----	----
Zebrafish_newGene_2776		185	15:45672134-45673142	-	8533.81	20487.2	2.40071	----	----	----	----	----	----
ENSDARG00000076656	MAL2 (1 of 2)	621	16:11273856-11277349	-	1.15039	2.75043	2.39087	----	----	----	----	----	----
ENSDARG00000077637	MAL2 (2 of 2)	621	16:11140521-11144021	-	1.15039	2.75043	2.39087	----	----	----	----	----	----
ENSDARG00000071741	zgc:112977	1285	22:1645712-1649182	+	2.48	5.8435	2.35625	----	----	----	----	----	----
ENSDARG00000087377	LBH	285	13:53936194-53938330	-	15.1592	35.6156	2.34944	----	----	----	----	----	----
ENSDARG00000038198	tubb4b	1730	3:50719449-50845956	-	16.5168	38.7001	2.34307	----	----	----	----	----	----
ENSDARG00000019339	uxt	996	8:9243918-9249263	+	2.32207	5.43862	2.34214	----	----	----	----	----	----
ENSDARG00000079296	gcga	3237	22:11727670-11758569	-	8.44417	19.7449	2.33828	----	----	----	----	----	----
ENSDARG00000093969	si:ch211-207m11.3	1202	16:40144065-40147615	-	1.06191	2.48245	2.33772	----	----	----	----	----	----
ENSDARG00000011693	ttc36	718	18:41173519-41177366	-	2.42044	5.64975	2.33418	----	----	----	----	----	----
ENSDARG00000092464	CCHCR1 (1 of 2)	2688	5:25126000-25154256	-	2.54284	5.9329	2.33318	----	----	----	----	----	----
ENSDARG00000003381		3128	17:15229883-15251991	+	2.31557	5.39182	2.32851	----	----	----	----	----	----
Zebrafish_newGene_884		1167	11:38061952-38069396	-	2.1159	4.90401	2.31769	----	----	----	----	----	----
ENSDARG00000028784	si:dkey-24p1.6	3087	15:36997796-37028286	+	1.13846	2.63627	2.31564	----	----	----	----	----	----
ENSDARG00000076904	loxl5b	1911	2:56225103-56254977	+	1.02172	2.34827	2.29836	----	----	----	----	----	----
ENSDARG00000035751	ipo7	4711	7:66982731-67034993	+	53.0581	121.944	2.29832	----	----	----	----	----	----
ENSDARG00000075682	orc6	1692	7:44541817-44550988	+	2.31064	5.29297	2.29069	----	----	----	----	----	----
ENSDARG00000091754	CHCHD5	321	3:53533516-53536919	-	4.91253	11.2244	2.28485	----	----	----	----	----	----
ENSDARG00000086548	CR381540.3	300	14:11529151-11590125	-	5.57447	12.7205	2.28192	----	----	----	----	----	----
Zebrafish_newGene_3823		457	17:32824792-32826809	-	1.48413	3.38236	2.27902	----	----	----	----	----	----
ENSDARG00000063370	sgk2a	2544	23:4375700-4395666	+	3.23881	7.38041	2.27874	----	----	----	----	----	----
ENSDARG00000091015	si:ch211-231h20.2	2472	23:37935481-38019298	+	1.00468	2.28649	2.27584	----	----	----	----	----	----
Zebrafish_newGene_3237		1061	16:54526353-54538258	+	1.62545	3.69808	2.27511	----	----	----	----	----	----
ENSDARG00000025846	fam102aa	6642	8:2831245-2918894	+	2.60019	5.86898	2.25713	----	----	----	----	----	----
ENSDARG00000045705	meig1	857	4:8672141-8674111	+	4.84242	10.9132	2.25366	----	----	----	----	----	----
ENSDARG00000045560	mybpc1	4573	4:16795025-16861354	-	2.56924	5.76901	2.24541	----	----	----	----	----	----
ENSDARG00000070881	CMTM8 (2 of 2)	633	19:18565721-18569148	+	1.25573	2.81813	2.24422	----	----	----	----	----	----
ENSDARG00000093773	si:ch1073-296i8.2	735	25:3019919-3025051	-	2.22769	4.98698	2.23863	----	----	----	----	----	----
Zebrafish_newGene_2783		358	15:46522882-46523382	-	5.2511	11.749	2.23744	----	----	----	----	----	----
ENSDARG00000090975	CR848032.1	797	7:27665009-27668288	+	1.09143	2.43566	2.23162	----	----	----	----	----	----
ENSDARG00000056314	a2ml	4535	15:20075609-20094122	-	21.2857	47.4894	2.23105	----	----	----	----	----	----
ENSDARG00000089903	cmasb	740	25:5593415-5600260	+	2.68297	5.98166	2.22949	----	----	----	----	----	----
ENSDARG00000019877	rbks	1250	17:41158892-41240863	-	2.15228	4.79187	2.22642	----	----	----	----	----	----
ENSDARG00000021339	cpa5	1479	25:18935476-18957985	-	1.29351	2.86395	2.2141	----	----	----	----	----	----
ENSDARG00000079427	si:dkey-1b17.13	2645	22:2850882-2965127	+	5.57498	12.3186	2.20963	----	----	----	----	----	----
ENSDARG00000088315	si:ch211-103f14.3	4477	10:29831765-29842678	-	1.51469	3.33833	2.20397	----	----	----	----	----	----
ENSDARG00000039616	cenpk	1249	1:30962711-30970084	-	2.88317	6.33376	2.19681	----	----	----	----	----	----
ENSDARG00000075881	si:ch211-39k3.2	750	18:25536287-25538613	+	3.78617	8.30548	2.19364	----	----	----	----	----	----
ENSDARG00000056938	kera	2909	4:15405340-15413411	-	9.03907	19.6717	2.1763	----	----	----	----	----	----
ENSDARG00000021154	PRODH2	2816	12:4606664-4621281	-	2.23926	4.86984	2.17475	----	----	----	----	----	----
ENSDARG00000075026	mkxb	741	Zv9_NA916:1684-10331	-	1.82475	3.96434	2.17254	----	----	----	----	----	----
ENSDARG00000075201	inpp4b	3588	1:53424876-53721439	+	6.46821	14.0489	2.17199	----	----	----	----	----	----
ENSDARG00000063692	echdc3	240	Zv9_NA796:919-1912	-	40.0398	86.9107	2.17061	----	----	----	----	----	----
ENSDARG00000053646	adrb3a	2124	8:38812241-38850903	+	1.41381	3.06733	2.16955	----	----	----	----	----	----
ENSDARG00000037278	lrata	1160	1:24554198-24555439	+	3.63139	7.84624	2.16067	----	----	----	----	----	----
ENSDARG00000086775-3		2324	23:2770441-2792011	+	1.79784	3.88058	2.15846	----	----	----	----	----	----
ENSDARG00000036152		1623	7:34084525-34116975	-	1.70712	3.68246	2.15712	----	----	----	----	----	----
Zebrafish_newGene_2723		572	15:859113-876330	-	2.75772	5.94787	2.15681	----	----	----	----	----	----
ENSDARG00000007173	cyp2y3	2229	15:65144-71354	-	8.7888	18.9239	2.15318	----	----	----	----	----	----
ENSDARG00000089693	zgc:162962	2239	15:42991115-43191860	-	1.10351	2.37355	2.15092	----	----	----	----	----	----
ENSDARG00000044135	cenpp	1499	22:10551141-10624493	+	1.62341	3.49055	2.15013	----	----	----	----	----	----
ENSDARG00000074696	zgc:194621	1216	24:27191603-27196225	-	1.08468	2.33071	2.14875	----	----	----	----	----	----
ENSDARG00000011701	ctsll	1424	5:25974812-25978602	+	1.9378	4.15806	2.14576	----	----	----	----	----	----
Zebrafish_newGene_8103		502	3:22639831-22645414	+	7.22898	15.4867	2.14231	----	----	----	----	----	----
ENSDARG00000027992	hao2	1971	9:22180207-22197962	+	9.24143	19.7674	2.13899	----	----	----	----	----	----
ENSDARG00000086661	TMEM221	864	22:18398492-18403084	-	1.15372	2.46528	2.13681	----	----	----	----	----	----
Zebrafish_newGene_5165		160	2:34401-34805	-	6871.54	14676.7	2.13587	----	----	----	----	----	----
ENSDARG00000039211	zgc:77439	2239	7:27425722-27434020	-	10.5953	22.6269	2.13556	----	----	----	----	----	----
ENSDARG00000075368	FTSJ2	741	3:42121319-42123984	+	1.32094	2.81665	2.13231	----	----	----	----	----	----
ENSDARG00000068114	f11rl	1428	5:31458756-31464336	+	2.74245	5.84315	2.13063	----	----	----	----	----	----
Zebrafish_newGene_12239		671	Zv9_NA157:680-1556	+	3.18806	6.7862	2.12863	----	----	----	----	----	----
ENSDARG00000007382	ubtd1a	2368	13:31595011-31602630	-	1.21695	2.58841	2.12696	----	----	----	----	----	----
ENSDARG00000070621	FAM72B	5534	11:22419518-22431726	+	2.57159	5.4618	2.1239	----	----	----	----	----	----
ENSDARG00000086158	CABZ01031170.1	585	21:9183659-9211782	+	1.10846	2.35233	2.12216	----	----	----	----	----	----
ENSDARG00000092449		438	4:60868856-60870100	+	9.54583	20.1234	2.10808	----	----	----	----	----	----
ENSDARG00000033170	sult2st1	864	12:827494-842751	-	3.28366	6.92175	2.10794	----	----	----	----	----	----
ENSDARG00000044365	angptl3	2549	6:32036367-32041348	-	2.82699	5.94759	2.10386	----	----	----	----	----	----
ENSDARG00000056087	C9H2orf40 (1 of 2)	919	9:6412645-6421472	-	2.28678	4.80253	2.10013	----	----	----	----	----	----
Zebrafish_newGene_1366		440	12:46077640-46084263	-	4.27694	8.97997	2.09962	----	----	----	----	----	----
ENSDARG00000077926	C4H12orf45	435	4:8123001-8125567	-	2.46425	5.17072	2.09829	----	----	----	----	----	----
ENSDARG00000052417		645	3:59089512-59093893	-	2.8981	6.07989	2.09789	----	----	----	----	----	----
Zebrafish_newGene_3215		419	16:32679232-32684577	+	2.37516	4.9726	2.09359	----	----	----	----	----	----
Zebrafish_newGene_7422		765	24:33874081-33880398	+	5.46766	11.4401	2.09232	----	----	----	----	----	----
Zebrafish_newGene_8189		878	3:40392638-40399733	-	2.31784	4.84749	2.09139	----	----	----	----	----	----
Zebrafish_newGene_8166		899	3:11897117-11899392	-	1.68219	3.50628	2.08435	----	----	----	----	----	----
ENSDARG00000030872	cetp	1789	18:17270763-17280994	+	2.38409	4.96845	2.084	----	----	----	----	----	----
ENSDARG00000079625	atr	8337	2:16204841-16270087	-	1.75535	3.65672	2.08318	----	----	----	----	----	----
ENSDARG00000076010	twist1b	1210	16:21753552-21755150	+	3.04419	6.34047	2.08281	----	----	----	----	----	----
ENSDARG00000023868	AKAP13 (1 of 2)	1814	7:15920164-15948312	+	1.3751	2.86354	2.08242	----	----	----	----	----	----
ENSDARG00000034677	scel	2531	9:17822380-17851044	+	7.87406	16.392	2.08178	----	----	----	----	----	----
ENSDARG00000024006	rprmb	1090	6:13243108-13244197	+	1.04712	2.17261	2.07484	----	----	----	----	----	----
ENSDARG00000069936	si:dkey-281i8.1	1893	9:20210230-20233544	+	3.65736	7.56977	2.06974	----	----	----	----	----	----
ENSDARG00000062144	shank3a	1143	18:7417548-7594260	+	1.34532	2.78344	2.06898	----	----	----	----	----	----
ENSDARG00000092128	si:dkey-1b17.2	721	22:2811801-2816599	+	1.00659	2.07537	2.06179	----	----	----	----	----	----
ENSDARG00000041490-3		603	16:48978543-48981385	-	217.044	446.864	2.05886	----	----	----	----	----	----
ENSDARG00000074348	PCDHGC4 (5 of 11)	2454	10:21855008-21857461	+	2.93718	6.04367	2.05764	----	----	----	----	----	----
ENSDARG00000006092	rad21a	2625	16:51609444-51761697	-	81.6194	167.733	2.05507	----	----	----	----	----	----
ENSDARG00000035852		339	7:54421755-54422328	-	4.62009	9.47325	2.05045	----	----	----	----	----	----
ENSDARG00000007024	uox	1141	11:8306952-8314069	-	2.09418	4.28698	2.04709	----	----	----	----	----	----
ENSDARG00000069113	dbn1	6492	21:36118509-36297633	-	28.9041	58.9901	2.04089	----	----	----	----	----	----
ENSDARG00000086115	CZv9_NA879H1orf43 (2 of 2)	324	Zv9_NA879:12876-21660	+	4.75697	9.67906	2.03471	----	----	----	----	----	----
ENSDARG00000043074	grp	753	21:9301205-9308663	-	2.25869	4.58801	2.03127	----	----	----	----	----	----
ENSDARG00000043309	obscn	9534	8:18888259-18924731	-	1.30957	2.65543	2.0277	----	----	----	----	----	----
Zebrafish_newGene_10034		1305	6:22389461-22426968	-	1.94148	3.92976	2.0241	----	----	----	----	----	----
ENSDARG00000036147	ano5b	5055	7:34168745-34230195	-	6.22038	12.5886	2.02376	----	----	----	----	----	----
ENSDARG00000061348	adat1	1590	25:35874748-35897192	+	1.28332	2.59689	2.02357	----	----	----	----	----	----
ENSDARG00000094537	si:ch211-137i24.12	1094	5:25933249-25939894	-	1.17257	2.37191	2.02283	----	----	----	----	----	----
ENSDARG00000089044		312	25:37369417-37369728	+	1.36172	2.74833	2.01828	----	----	----	----	----	----
ENSDARG00000007553	opn4.1	4326	2:32552979-32564192	+	1.96616	3.9675	2.0179	----	----	----	----	----	----
ENSDARG00000093584	zgc:193505	869	13:22816014-22818314	+	42.2575	85.0804	2.01338	----	----	----	----	----	----
ENSDARG00000087868	cyp2aa2	1823	23:42849539-42862163	-	1.0957	2.20193	2.00961	----	----	----	----	----	----
Zebrafish_newGene_8117		1048	3:27046776-27049114	+	1.07482	2.15902	2.00873	----	----	----	----	----	----
ENSDARG00000093117	si:dkey-266m15.7	639	18:5955130-5958521	-	1.23734	2.48506	2.00839	----	----	----	----	----	----
ENSDARG00000075931	acsl5	3099	12:33125680-33148164	-	1.47237	2.95647	2.00797	----	----	----	----	----	----
Zebrafish_newGene_855		438	11:43121441-43124447	+	6.20702	12.4627	2.00784	----	----	----	----	----	----
ENSDARG00000063518	CPN2	2273	2:93277-100202	+	5.4069	10.8558	2.00777	----	----	----	----	----	----
ENSDARG00000088216	MAP4K1	936	15:46872584-46894317	+	1.2753	2.55705	2.00506	----	----	----	----	----	----
ENSDARG00000093677	si:ch211-56a11.2	353	24:33612324-33613834	-	8.19469	16.4269	2.00458	----	----	----	----	----	----
ENSDARG00000045015	CYP27B1	1858	11:316560-332968	+	1.61323	3.22924	2.00173	----	----	----	----	----	----
ENSDARG00000035837	C12H16orf52	1446	12:11491525-11500999	-	1.71298	3.42744	2.00086	----	----	----	----	----	----
Zebrafish_newGene_7770		329	25:5185089-5186102	+	----	----	----	45.2512	25177.1	556.386	----	----	----
ENSDARG00000094605		1432	5:73011305-73095342	+	----	----	----	1.42005	10.3756	7.3065	----	----	----
ENSDARG00000044418	CIR1	477	9:2456459-2462650	-	----	----	----	28.3728	193.739	6.82835	----	----	----
Zebrafish_newGene_6272		265	21:44159166-44160703	-	----	----	----	4.22179	24.8572	5.88783	----	----	----
ENSDARG00000012269	clcn1b	2804	16:19539687-19603598	-	----	----	----	3.89396	19.9966	5.13529	----	----	----
ENSDARG00000092551	si:dkey-56e3.2	1806	1:41968126-41975966	+	----	----	----	1.17494	5.80986	4.94481	----	----	----
ENSDARG00000076844		2906	16:31025763-31064611	-	----	----	----	1.07893	5.04483	4.67578	----	----	----
ENSDARG00000042722	blnk	3470	13:51494234-51543079	-	----	----	----	99.9555	441.996	4.42193	----	----	----
ENSDARG00000044754	gnrh2	659	21:14027250-14031097	+	----	----	----	1.73772	7.49714	4.31435	----	----	----
ENSDARG00000078680	vcana	12671	5:48034883-48098141	+	----	----	----	1.47008	6.21132	4.22515	----	----	----
ENSDARG00000056831	gng2	1260	13:11799471-11962563	+	----	----	----	31.5471	130.692	4.14275	----	----	----
Zebrafish_newGene_9995		284	6:176879-177223	-	----	----	----	2.58946	10.5758	4.08417	----	----	----
Zebrafish_newGene_12633		680	Zv9_NA915:938-3033	-	----	----	----	1.19037	4.67288	3.92556	----	----	----
ENSDARG00000029388	LRG1	1292	20:23428247-23450658	+	----	----	----	1.45894	5.48853	3.762	----	----	----
Zebrafish_newGene_12269		431	Zv9_NA240:15223-22753	-	----	----	----	1.22309	4.47944	3.6624	----	----	----
ENSDARG00000058050	smyd3	1358	17:11592197-11921583	-	----	----	----	1.42053	5.16901	3.63879	----	----	----
ENSDARG00000063415	DMXL1 (1 of 2)	336	8:308805-313225	+	----	----	----	1.36693	4.92848	3.60551	----	----	----
Zebrafish_newGene_12480		411	Zv9_NA672:232347-240724	+	----	----	----	1.08418	3.7152	3.42674	----	----	----
ENSDARG00000077915	CT573476.1	1563	3:53444342-53521708	+	----	----	----	2.61318	8.88489	3.40002	----	----	----
Zebrafish_newGene_10003		1257	6:1970361-1971793	-	----	----	----	1.60646	5.45127	3.39334	----	----	----
Zebrafish_newGene_11325		559	8:56084703-56085281	-	----	----	----	1673.41	5660.33	3.3825	----	----	----
ENSDARG00000088606	FP236606.1	908	23:45396338-45400488	-	----	----	----	1.02982	3.34296	3.24616	----	----	----
ENSDARG00000026988	tbc1d22b	1508	8:10803415-10879501	-	----	----	----	1.46777	4.65799	3.17352	----	----	----
ENSDARG00000092552	FNDC7 (6 of 7)	539	2:45649123-45653991	+	----	----	----	1.12172	3.54366	3.15913	----	----	----
Zebrafish_newGene_2772		405	15:44565007-44597249	-	----	----	----	1.96087	6.13928	3.1309	----	----	----
ENSDARG00000089972	CR735107.1	1109	16:1742560-1750251	+	----	----	----	1.38196	4.2928	3.10632	----	----	----
ENSDARG00000086102	NOX4 (1 of 2)	522	15:42667695-42674013	+	----	----	----	1.525	4.68064	3.06927	----	----	----
ENSDARG00000003475	sult1st5	1055	23:24776416-24781150	-	----	----	----	1.12457	3.4463	3.06455	----	----	----
ENSDARG00000067672	card9	2303	5:52842995-52852553	-	----	----	----	1.08748	3.3148	3.04814	----	----	----
ENSDARG00000076020	pappa2	6681	2:34707045-34823876	-	----	----	----	3.06167	9.25519	3.02293	----	----	----
ENSDARG00000079352	sap130b	4413	2:22389970-22423741	-	----	----	----	4.58038	13.8203	3.01728	----	----	----
Zebrafish_newGene_12729		348	Zv9_NA994:21426-21871	+	----	----	----	2.46524	7.4315	3.01451	----	----	----
ENSDARG00000089205	BX927064.1	1049	24:19019334-19026783	-	----	----	----	1.1861	3.56523	3.00584	----	----	----
ENSDARG00000043135	pomca	2598	17:33432713-33437171	+	----	----	----	1.30703	3.92261	3.00116	----	----	----
ENSDARG00000051709	BX005423.1	461	7:15695121-15698660	+	----	----	----	1.06703	3.18655	2.98638	----	----	----
Zebrafish_newGene_12886		734	Zv9_scaffold3551:101508-265578	+	----	----	----	2.63461	7.7562	2.94397	----	----	----
ENSDARG00000091851	tsen2	693	11:574833-583279	-	----	----	----	1.76131	5.17528	2.93831	----	----	----
Zebrafish_newGene_6688		558	22:42086679-42088116	-	----	----	----	1.05754	3.06464	2.8979	----	----	----
ENSDARG00000090715	HECTD4 (3 of 3)	527	Zv9_scaffold3469:23175-51160	-	----	----	----	2.1662	6.18738	2.85633	----	----	----
Zebrafish_newGene_9143		940	5:66069797-66119953	+	----	----	----	9.02296	25.5443	2.83103	----	----	----
ENSDARG00000079553	si:ch211-149p10.2	1330	16:41059539-41062527	+	----	----	----	1.30576	3.69398	2.82899	----	----	----
Zebrafish_newGene_9131		338	5:55814113-55814968	+	----	----	----	1.28717	3.6326	2.82216	----	----	----
ENSDARG00000078052	emilin3a	2754	8:23815759-23819819	-	----	----	----	17.7859	49.927	2.8071	----	----	----
ENSDARG00000014101	pyroxd2	4191	13:40632310-40664021	-	----	----	----	7.39142	20.704	2.80109	----	----	----
ENSDARG00000058160	tnfaip2b	2395	13:6779455-6791582	-	----	----	----	2.76543	7.7127	2.78897	----	----	----
ENSDARG00000088536		732	1:59781900-59786479	-	----	----	----	1.09052	3.02841	2.77703	----	----	----
ENSDARG00000068926		3084	15:28373989-28421096	+	----	----	----	1.77539	4.92905	2.77632	----	----	----
ENSDARG00000086249		561	8:52269695-52274823	+	----	----	----	1.49725	4.14207	2.76645	----	----	----
ENSDARG00000086699	smim15	738	8:17245786-17249768	+	----	----	----	29.2951	80.3433	2.74255	----	----	----
ENSDARG00000079664	DDO (2 of 2)	1780	17:6720876-6735778	+	----	----	----	1.06198	2.89864	2.72946	----	----	----
ENSDARG00000018298	cyp1c2	1850	Zv9_scaffold3548:298030-300716	-	----	----	----	1.1122	3.03379	2.72775	----	----	----
Zebrafish_newGene_5722		361	20:25966050-25967051	+	----	----	----	2.22806	6.06258	2.72101	----	----	----
ENSDARG00000033161	sst1.2	360	15:35384248-35387962	+	----	----	----	3.74112	10.1775	2.72044	----	----	----
Zebrafish_newGene_4328		359	18:49863200-49864604	-	----	----	----	1.50769	4.10074	2.71988	----	----	----
ENSDARG00000071458	si:dkey-121a11.3	5299	22:16671389-16699864	+	----	----	----	3.06494	8.33174	2.71841	----	----	----
Zebrafish_newGene_1264		391	12:137346-137865	+	----	----	----	170.459	462.338	2.71232	----	----	----
ENSDARG00000078752	si:ch1073-280h16.1	6557	22:38160871-38201838	+	----	----	----	1.9322	5.23918	2.71151	----	----	----
ENSDARG00000060243-3		134	9:19186851-19186984	-	----	----	----	477.697	1291.44	2.70347	----	----	----
ENSDARG00000078991	CR559945.3	666	13:11393399-11394064	-	----	----	----	2.66762	7.15333	2.68154	----	----	----
Zebrafish_newGene_51		355	1:60136237-60136674	+	----	----	----	13.9895	37.3131	2.66722	----	----	----
ENSDARG00000002837	lactb2	285	Zv9_NA544:6600-7266	+	----	----	----	4.24283	11.1513	2.62827	----	----	----
ENSDARG00000089353	wu:fj30f06	786	1:642738-644549	-	----	----	----	2.14994	5.64282	2.62464	----	----	----
ENSDARG00000093702	si:dkey-126g1.9	1104	23:32172162-32179491	+	----	----	----	1.88563	4.9274	2.61313	----	----	----
ENSDARG00000071402	CABZ01066717.1	1788	Zv9_NA906:1419-82069	+	----	----	----	1.82488	4.76375	2.61044	----	----	----
Zebrafish_newGene_4741		487	19:18414136-18420446	-	----	----	----	1.15294	3.00275	2.60443	----	----	----
ENSDARG00000012632	zgc:92749	369	12:50199190-50205215	+	----	----	----	2.4541	6.36946	2.59544	----	----	----
ENSDARG00000089212	htr3a	803	21:22250377-22255761	+	----	----	----	1.30413	3.35415	2.57194	----	----	----
ENSDARG00000088115	CABZ01064670.1	360	10:74947-76787	+	----	----	----	2.24467	5.76727	2.56932	----	----	----
Zebrafish_newGene_7823		629	25:19975457-19976475	-	----	----	----	3.2362	8.27587	2.55728	----	----	----
ENSDARG00000071164	alkbh1	1284	17:17595132-17605370	+	----	----	----	1.35487	3.43305	2.53387	----	----	----
Zebrafish_newGene_105		434	1:55238653-55239707	-	----	----	----	7.95601	20.093	2.52551	----	----	----
ENSDARG00000062357	fam19a1	1281	23:18347993-18457682	-	----	----	----	4.92223	12.4226	2.52378	----	----	----
ENSDARG00000088891	slc23a3	1953	9:7413435-7439287	-	----	----	----	1.12006	2.81678	2.51484	----	----	----
ENSDARG00000075426	CU639413.2	6883	9:58123337-58148502	+	----	----	----	1.29494	3.22181	2.488	----	----	----
ENSDARG00000060854	kctd3	6805	17:29404730-29432714	+	----	----	----	4.74993	11.8011	2.48447	----	----	----
ENSDARG00000076900	PROZ (2 of 2)	1510	1:40294-47999	+	----	----	----	1.48488	3.66986	2.47149	----	----	----
ENSDARG00000044566	fabp6	506	21:28787115-28791412	+	----	----	----	5.01545	12.361	2.46458	----	----	----
ENSDARG00000090402	tank	543	9:52824677-52831470	+	----	----	----	2.37339	5.8325	2.45746	----	----	----
ENSDARG00000058801	rev3l	10070	20:3385012-3441824	-	----	----	----	7.18053	17.6062	2.45194	----	----	----
ENSDARG00000070408	ccnd2b	6011	4:5005875-5026744	+	----	----	----	1.54881	3.79379	2.44948	----	----	----
ENSDARG00000075500	smim1	663	8:22949191-23221342	-	----	----	----	1.394	3.40856	2.44516	----	----	----
Zebrafish_newGene_2755		528	15:34687141-34928496	-	----	----	----	2.65951	6.49277	2.44134	----	----	----
ENSDARG00000062788	irg1l	2017	14:11625681-11629239	-	----	----	----	3.28675	8.01142	2.43749	----	----	----
Zebrafish_newGene_8129		662	3:39550600-39558064	+	----	----	----	1.26556	3.08478	2.43748	----	----	----
ENSDARG00000074444	RMI2	447	3:42774932-42779725	+	----	----	----	2.49609	6.03322	2.41707	----	----	----
ENSDARG00000073795	CABZ01111926.1	351	7:1583566-1585989	+	----	----	----	1.20306	2.90344	2.41338	----	----	----
ENSDARG00000038025	cbx7a	2061	3:25087412-25095881	+	----	----	----	2.81624	6.79463	2.41266	----	----	----
ENSDARG00000042794	CABZ01079045.1	394	12:49544034-49550217	-	----	----	----	12.1578	29.001	2.38538	----	----	----
ENSDARG00000090528	UNC13B (4 of 5)	587	2:57034040-57081414	+	----	----	----	1.66735	3.9752	2.38414	----	----	----
Zebrafish_newGene_10666		534	7:75995163-75999907	-	----	----	----	1.95415	4.6506	2.37986	----	----	----
ENSDARG00000091016	PHLDB3	675	16:58344912-58350917	+	----	----	----	2.3462	5.57971	2.37819	----	----	----
ENSDARG00000079802	aanat2	1446	3:55739454-55745378	+	----	----	----	1.11034	2.63822	2.37605	----	----	----
ENSDARG00000091285	RNASEH2C (2 of 2)	411	14:36630529-36631399	-	----	----	----	4.06568	9.65959	2.37589	----	----	----
Zebrafish_newGene_9936		560	6:364442-373405	+	----	----	----	1.05121	2.49259	2.37116	----	----	----
ENSDARG00000075833	LYVE1 (2 of 2)	1485	7:68720795-68732167	+	----	----	----	1.55415	3.66838	2.36038	----	----	----
Zebrafish_newGene_11231		355	8:2647011-2650328	+	----	----	----	1.94299	4.57614	2.35521	----	----	----
Zebrafish_newGene_1364		350	12:45392526-45453669	-	----	----	----	2.02126	4.75497	2.35248	----	----	----
ENSDARG00000015765	iah1	1047	17:35410883-35414504	+	----	----	----	2.07763	4.87862	2.34817	----	----	----
ENSDARG00000010556	CABZ01030094.1	1722	12:4941294-4958844	+	----	----	----	1.47565	3.46315	2.34686	----	----	----
ENSDARG00000075963	mhc1uba	1945	19:7666170-7723636	+	----	----	----	1.10665	2.58681	2.33751	----	----	----
ENSDARG00000015474	ppp2r5ea	3302	20:20303899-20342364	-	----	----	----	20.2897	47.349	2.33365	----	----	----
ENSDARG00000077858	asip	1864	6:49926675-49935230	-	----	----	----	1.37836	3.20705	2.32671	----	----	----
ENSDARG00000037617	ASCC1	291	12:49610296-49610834	-	----	----	----	14.638	33.937	2.31842	----	----	----
ENSDARG00000087905	SLC39A8 (2 of 2)	792	13:11704194-11711521	+	----	----	----	1.4181	3.28436	2.31603	----	----	----
ENSDARG00000027940	kcnf1a	1613	20:33572919-33574531	+	----	----	----	1.79242	4.15048	2.31557	----	----	----
ENSDARG00000088712	CABZ01072625.1	656	13:53190690-53236720	+	----	----	----	4.27748	9.88527	2.311	----	----	----
ENSDARG00000076073	AP1S3 (2 of 2)	282	15:41887031-41887571	+	----	----	----	12.5143	28.8826	2.30797	----	----	----
ENSDARG00000073754		555	15:2665209-2665763	+	----	----	----	1.82947	4.21676	2.30491	----	----	----
ENSDARG00000094060	si:ch211-167e20.2	540	8:7159135-7178812	-	----	----	----	1.59735	3.67971	2.30363	----	----	----
ENSDARG00000035350	ins	485	5:39454959-39457905	+	----	----	----	2.71096	6.22915	2.29777	----	----	----
ENSDARG00000043899	psma6l	1314	15:46841716-46850422	+	----	----	----	1.01448	2.31428	2.28125	----	----	----
ENSDARG00000094256	si:dkey-46m10.2	393	16:16653557-16654401	-	----	----	----	1.80143	4.1064	2.27952	----	----	----
ENSDARG00000087393	prr11	1582	10:36273856-36280961	-	----	----	----	1.61251	3.673	2.27782	----	----	----
Zebrafish_newGene_12809		386	Zv9_scaffold3504:32199-32678	-	----	----	----	1.25346	2.85449	2.27729	----	----	----
ENSDARG00000089935	PLXND1	458	Zv9_NA979:21-1333	-	----	----	----	10.2916	23.3452	2.26838	----	----	----
ENSDARG00000079572	plcd3b	3342	12:16469451-16510447	+	----	----	----	2.75212	6.23441	2.26532	----	----	----
ENSDARG00000088145	atg4db	694	3:7277653-7294314	-	----	----	----	2.1623	4.89772	2.26505	----	----	----
ENSDARG00000005616	bfb	1671	21:26832261-26838389	-	----	----	----	1.77229	4.00817	2.26158	----	----	----
ENSDARG00000086056	si:ch211-215m13.3	3570	16:19068790-19118258	-	----	----	----	4.09494	9.24702	2.25816	----	----	----
ENSDARG00000090255	phlpp2	624	7:70926789-70959713	-	----	----	----	3.15081	7.10212	2.25406	----	----	----
ENSDARG00000076987	SLITRK5 (2 of 2)	2616	15:3152477-3155092	-	----	----	----	1.90439	4.2922	2.25385	----	----	----
ENSDARG00000076218	b3galt4	1119	8:55396438-55397556	+	----	----	----	1.55335	3.49893	2.25251	----	----	----
ENSDARG00000067927	EVA1A (2 of 2)	1639	20:47893303-48007673	-	----	----	----	1.95333	4.38979	2.24734	----	----	----
Zebrafish_newGene_9180		567	5:3998538-4014056	-	----	----	----	1.02964	2.30634	2.23995	----	----	----
ENSDARG00000059387	fgf7	973	18:4835735-4866278	+	----	----	----	1.0257	2.29709	2.23953	----	----	----
Zebrafish_newGene_1367		862	12:46102805-46117891	-	----	----	----	1.41981	3.14449	2.21473	----	----	----
Zebrafish_newGene_4274		455	18:33474277-33475675	+	----	----	----	1.09497	2.41076	2.20167	----	----	----
ENSDARG00000052713	lrrtm1	1575	1:43159462-43161036	-	----	----	----	1.83943	4.04512	2.19911	----	----	----
ENSDARG00000018406	TFR2 (1 of 2)	1644	Zv9_NA897:1069-11638	-	----	----	----	1.59553	3.50175	2.19473	----	----	----
Zebrafish_newGene_9121		775	5:40360557-40362318	+	----	----	----	1.00513	2.20047	2.18924	----	----	----
Zebrafish_newGene_9997		547	6:181354-183353	-	----	----	----	1.25002	2.73633	2.18903	----	----	----
ENSDARG00000020811	efemp2b	3389	21:24968494-24984667	-	----	----	----	1.83112	4.00789	2.18876	----	----	----
Zebrafish_newGene_4727		463	19:48406538-48407541	+	----	----	----	1.69285	3.6903	2.17993	----	----	----
ENSDARG00000062753	naif1	966	8:2817452-2824994	+	----	----	----	2.17309	4.72834	2.17586	----	----	----
ENSDARG00000077169	wu:fj08f03	2493	14:11649673-11655264	-	----	----	----	2.16894	4.71902	2.17573	----	----	----
ENSDARG00000014849	pih1d2	1313	15:17101270-17106252	-	----	----	----	1.24619	2.71097	2.1754	----	----	----
Zebrafish_newGene_4760		316	19:49875905-49876320	-	----	----	----	35.0754	76.215	2.17289	----	----	----
ENSDARG00000003902	ctsl.1	1311	17:27315847-27320153	+	----	----	----	2.98113	6.46332	2.16808	----	----	----
ENSDARG00000076553	trim32	2245	Zv9_NA154:29810-32054	-	----	----	----	1.58897	3.43717	2.16314	----	----	----
Zebrafish_newGene_3723		1528	17:16033695-16044847	+	----	----	----	1.8111	3.90594	2.15667	----	----	----
ENSDARG00000062801	erfl3	6036	16:12733670-12846652	+	----	----	----	6.77602	14.6081	2.15585	----	----	----
ENSDARG00000016062	ZC3H12A (2 of 2)	5382	19:2881892-2903306	-	----	----	----	1.60722	3.46288	2.15458	----	----	----
ENSDARG00000070958	pex6	6206	22:40956851-40993421	-	----	----	----	8.0123	17.2352	2.1511	----	----	----
ENSDARG00000076747	TMCC1 (2 of 2)	1749	8:56139884-56150429	+	----	----	----	1.67994	3.60332	2.14491	----	----	----
ENSDARG00000067794	CABZ01076234.1	1795	7:797463-844654	+	----	----	----	1.29012	2.76137	2.14039	----	----	----
ENSDARG00000090191	PSMG4	560	20:53308156-53313044	+	----	----	----	9.26159	19.8142	2.1394	----	----	----
ENSDARG00000086155	CELF5 (2 of 3)	306	2:54003041-54008440	+	----	----	----	12.5245	26.7587	2.13651	----	----	----
ENSDARG00000070321	CLRN2	1270	1:18257123-18260198	+	----	----	----	1.03221	2.19519	2.12669	----	----	----
Zebrafish_newGene_42		652	1:58786742-58789264	+	----	----	----	1.17751	2.50345	2.12605	----	----	----
ENSDARG00000077775	zgc:193681	648	16:56374765-56380372	+	----	----	----	1.18867	2.52696	2.12587	----	----	----
Zebrafish_newGene_4728		591	19:49987674-49989098	+	----	----	----	1.37423	2.91737	2.12291	----	----	----
ENSDARG00000091427	DMXL2 (3 of 3)	651	Zv9_NA137:2780-10416	+	----	----	----	7.66056	16.2604	2.12262	----	----	----
ENSDARG00000019715	metap1d	1119	1:30002488-30030430	+	----	----	----	1.68542	3.56987	2.11809	----	----	----
ENSDARG00000018800	COX20	448	Zv9_scaffold3525:60108-65009	+	----	----	----	5.87329	12.4272	2.11588	----	----	----
ENSDARG00000002172	aplnra	1089	8:42369698-42370786	-	----	----	----	2.0928	4.42635	2.11504	----	----	----
Zebrafish_newGene_5748		821	20:19615438-19617719	-	----	----	----	3.83968	8.10885	2.11185	----	----	----
ENSDARG00000075209	P4HTM	2085	6:40665854-40675565	-	----	----	----	3.46992	7.32665	2.11147	----	----	----
ENSDARG00000090676		870	21:30197362-30383300	+	----	----	----	1.80537	3.80287	2.10642	----	----	----
ENSDARG00000091267	CMAS (3 of 3)	543	25:5503064-5505218	-	----	----	----	1.10757	2.333	2.10641	----	----	----
ENSDARG00000093453	ahdc1	695	19:45092426-45144251	+	----	----	----	2.84044	5.98159	2.10586	----	----	----
Zebrafish_newGene_8714		531	4:816492-821739	-	----	----	----	7.72899	16.2079	2.09703	----	----	----
ENSDARG00000091609	SPINK4	288	1:11431513-11434980	+	----	----	----	12.9218	26.9652	2.0868	----	----	----
ENSDARG00000077069	srgn	1396	13:23210793-23214666	-	----	----	----	7.50419	15.5866	2.07705	----	----	----
ENSDARG00000086225	syngr2b	922	11:45704914-45903305	+	----	----	----	3.03919	6.30674	2.07514	----	----	----
ENSDARG00000061936	FBXO10 (1 of 2)	4339	1:18344175-18375205	+	----	----	----	1.76549	3.65609	2.07086	----	----	----
ENSDARG00000014385	chek1	1948	21:21673131-21680230	+	----	----	----	3.09873	6.41695	2.07083	----	----	----
ENSDARG00000075729	bmpr1bb	498	10:1124118-1190922	-	----	----	----	27.0266	55.9539	2.07033	----	----	----
ENSDARG00000089637	RNASEH2C (1 of 2)	1327	14:36567058-36571913	-	----	----	----	3.50861	7.22846	2.06021	----	----	----
ENSDARG00000075779	PPP1R27	5297	23:6379351-6404520	-	----	----	----	2.62252	5.4027	2.06012	----	----	----
ENSDARG00000058381	zgc:171775	3993	23:10253270-10271922	+	----	----	----	10.063	20.7183	2.05886	----	----	----
ENSDARG00000095346	si:ch211-152c8.4	540	24:3256242-3315306	+	----	----	----	2.07656	4.26846	2.05554	----	----	----
ENSDARG00000003132	apip	754	7:51358590-51365506	+	----	----	----	2.1852	4.48671	2.05323	----	----	----
ENSDARG00000061922	DHX36	3641	7:71019424-71255351	+	----	----	----	14.1546	28.9885	2.04799	----	----	----
ENSDARG00000044691	ppp1r3b	2489	21:18744194-18747809	-	----	----	----	1.88527	3.84861	2.04142	----	----	----
Zebrafish_newGene_2717		473	15:114800-115960	-	----	----	----	3.65477	7.45945	2.04102	----	----	----
ENSDARG00000091023	sowahca	1533	9:57444129-57450916	-	----	----	----	1.27419	2.59475	2.03639	----	----	----
ENSDARG00000086393	dbx1a	1427	7:17799842-17803249	-	----	----	----	1.54565	3.14587	2.03531	----	----	----
ENSDARG00000067889	gltpd2	1199	5:40062578-40069375	+	----	----	----	1.24767	2.53535	2.03207	----	----	----
ENSDARG00000071036	TRIM14 (3 of 26)	1002	22:32681509-32690497	+	----	----	----	2.12283	4.30774	2.02924	----	----	----
Zebrafish_newGene_5167		468	2:363529-365058	-	----	----	----	77.0917	156.408	2.02886	----	----	----
ENSDARG00000051989	tmem187	771	1:45255870-45256640	+	----	----	----	3.26215	6.60523	2.02481	----	----	----
Zebrafish_newGene_1769		419	13:19674115-19684277	-	----	----	----	1.29909	2.61383	2.01205	----	----	----
Zebrafish_newGene_11781		581	9:375828-376610	-	----	----	----	5.65172	11.3427	2.00695	----	----	----
Zebrafish_newGene_6200		445	21:2996800-3024152	+	----	----	----	----	----	----	30.5617	5680.58	185.872
ENSDARG00000093327	si:rp71-1h3.1	795	13:26450300-26927657	-	----	----	----	----	----	----	1.01877	28.4662	27.9418
ENSDARG00000003523	itln3	1165	14:14032974-14041248	+	----	----	----	----	----	----	1.9096	48.8886	25.6015
ENSDARG00000090889	BX005069.4	666	14:38211336-38214588	+	----	----	----	----	----	----	1.94955	41.4005	21.2359
ENSDARG00000056498	crp	828	24:39612813-39615888	-	----	----	----	----	----	----	2.8692	53.6664	18.7043
ENSDARG00000086228	si:dkey-120c6.5	1111	3:47619657-47622822	+	----	----	----	----	----	----	3.10864	45.0502	14.4919
ENSDARG00000004954	grna	4160	3:30065546-30092476	-	----	----	----	----	----	----	1.06139	12.6289	11.8984
ENSDARG00000032768	irf1b	2078	21:44267457-44273780	+	----	----	----	----	----	----	1.70837	18.9166	11.0729
ENSDARG00000045561	dram1	1016	4:16730597-16738065	-	----	----	----	----	----	----	1.23528	13.4965	10.9259
ENSDARG00000086869	CABZ01040055.1	556	2:51633350-51641977	+	----	----	----	----	----	----	2.90008	29.0425	10.0144
ENSDARG00000025237	CABZ01074899.1	1400	8:55150278-55161733	-	----	----	----	----	----	----	1.15985	11.2404	9.69125
ENSDARG00000086172	CABZ01079442.1	1123	9:5289140-5330366	-	----	----	----	----	----	----	6.11352	49.6797	8.1262
ENSDARG00000017298	plek	1909	13:942599-957874	-	----	----	----	----	----	----	1.00616	7.1667	7.12282
ENSDARG00000038668	gbp1	2386	2:42122033-42136425	-	----	----	----	----	----	----	1.73115	12.1356	7.0101
ENSDARG00000086337	si:dkey-102g19.3	838	21:4960796-4965777	+	----	----	----	----	----	----	1.17845	7.84542	6.65742
ENSDARG00000089362	grn1	801	19:41147836-41152591	-	----	----	----	----	----	----	10.0357	66.3464	6.61104
ENSDARG00000040178	havcr1	1463	21:28496745-28504593	-	----	----	----	----	----	----	2.0194	12.5079	6.1939
ENSDARG00000055290	mpeg1	2655	8:30558098-30561754	-	----	----	----	----	----	----	1.65931	10.1376	6.10953
ENSDARG00000001452	adam8a	4978	13:24895362-24912012	+	----	----	----	----	----	----	1.30132	7.74484	5.95153
ENSDARG00000058389	ccl-c5a	949	5:14556212-14594925	+	----	----	----	----	----	----	1.79732	10.329	5.74689
ENSDARG00000059606	ccdc84	1873	5:60156223-60164937	+	----	----	----	----	----	----	5.22435	29.5209	5.65063
ENSDARG00000012395	mmp13a	1660	10:39959934-39979810	+	----	----	----	----	----	----	1.25597	6.94819	5.53214
ENSDARG00000052779	zgc:153932	3831	12:47074448-47100259	-	----	----	----	----	----	----	1.25912	6.79797	5.39899
ENSDARG00000092858	si:ch1073-126c3.2	1503	13:20673825-20679456	-	----	----	----	----	----	----	1.56163	8.41737	5.3901
ENSDARG00000091689	CABZ01111623.1	834	Zv9_NA717:7537-18165	+	----	----	----	----	----	----	1.68709	8.8582	5.25058
ENSDARG00000033735	ncf1	2133	5:64495160-64508316	-	----	----	----	----	----	----	1.94934	10.1477	5.20571
ENSDARG00000045224		843	4:2112690-2119781	+	----	----	----	----	----	----	1.31283	6.75151	5.14271
ENSDARG00000093607	si:ch211-268m12.3	526	5:63131172-63133945	+	----	----	----	----	----	----	1.68374	8.29832	4.9285
ENSDARG00000053136	b2m	1134	4:11857920-11860013	-	----	----	----	----	----	----	1.91419	9.12031	4.76458
ENSDARG00000095543	si:dkey-27i16.2	704	14:18460918-18466401	-	----	----	----	----	----	----	3.14677	14.6592	4.65849
ENSDARG00000013771	ctssb.2	1239	16:31774787-31780263	+	----	----	----	----	----	----	4.29503	19.6962	4.58581
ENSDARG00000038669	gbp2	2494	2:42106257-42118400	+	----	----	----	----	----	----	1.31443	5.72967	4.35906
ENSDARG00000034771	rab13	1823	16:26035905-26048904	+	----	----	----	----	----	----	6.66231	28.7452	4.31461
ENSDARG00000043798	ms4a17a.1	1410	4:60711233-60743387	+	----	----	----	----	----	----	1.2602	5.42109	4.30177
ENSDARG00000067566	sftpbb	1822	5:71749763-71780926	-	----	----	----	----	----	----	1.50539	6.4243	4.26753
ENSDARG00000010312	cp	3590	22:41133174-41159202	+	----	----	----	----	----	----	54.7341	231.707	4.23331
Zebrafish_newGene_6978		217	23:44960928-44965321	+	----	----	----	----	----	----	6.34629	26.8053	4.22377
ENSDARG00000039351	ccl19	743	10:17807201-17810322	+	----	----	----	----	----	----	8.53525	35.1674	4.12026
ENSDARG00000015278	plxnc1	5081	4:17350779-17391976	-	----	----	----	----	----	----	2.0722	7.84727	3.78692
ENSDARG00000042613	crp3	760	24:39591898-39600319	-	----	----	----	----	----	----	37.9355	142.466	3.75547
ENSDARG00000016457	irf9	2524	12:14388750-14438024	+	----	----	----	----	----	----	5.34553	19.9825	3.73817
ENSDARG00000092228	si:dkey-27p18.3	1298	5:24189982-24208089	+	----	----	----	----	----	----	1.24264	4.4997	3.62107
ENSDARG00000090890	cmklr1	1324	5:22353901-22374123	+	----	----	----	----	----	----	2.37971	8.60122	3.61439
ENSDARG00000041041	cxcr3.2	1893	16:13568133-13575310	+	----	----	----	----	----	----	1.35304	4.80114	3.54841
ENSDARG00000044694	FYB (1 of 2)	3175	21:18671814-18694269	+	----	----	----	----	----	----	1.92657	6.83369	3.54708
ENSDARG00000090575	RNF213 (3 of 3)	645	3:9692281-9697712	-	----	----	----	----	----	----	2.30028	8.13044	3.53454
ENSDARG00000043436	si:dkey-5n18.1	728	20:17080255-17082295	-	----	----	----	----	----	----	7.82049	27.1856	3.4762
Zebrafish_newGene_1275		947	12:3348945-3350145	+	----	----	----	----	----	----	1.88634	6.46101	3.42515
ENSDARG00000004301	rhogb	1957	21:29700744-29714963	+	----	----	----	----	----	----	3.06156	10.3893	3.39347
ENSDARG00000067711	parvg	1490	25:5403041-5419136	+	----	----	----	----	----	----	1.37984	4.62432	3.35135
ENSDARG00000094578	epsti1	1234	9:18779721-18833383	-	----	----	----	----	----	----	2.60936	8.73204	3.34643
ENSDARG00000076483	zgc:198241	2254	15:23942545-23951201	+	----	----	----	----	----	----	1.36447	4.55245	3.33642
ENSDARG00000016718	mmp11b	2363	21:13838993-13878028	-	----	----	----	----	----	----	1.4363	4.78725	3.33304
ENSDARG00000071437	ptprc	4679	22:24703749-24794705	-	----	----	----	----	----	----	1.53396	5.09151	3.31919
ENSDARG00000016319	c9	2271	5:33982802-33992904	+	----	----	----	----	----	----	73.5564	239.463	3.25551
ENSDARG00000078734	myo1f	4511	8:20787955-20830214	-	----	----	----	----	----	----	1.75416	5.66784	3.23109
ENSDARG00000019772	C2	2617	15:477414-495443	+	----	----	----	----	----	----	3.90333	12.5799	3.22287
Zebrafish_newGene_2785		379	15:46640772-46677515	-	----	----	----	----	----	----	1.00398	3.18863	3.17599
ENSDARG00000088098	lcp1	1472	Zv9_NA484:8515-28406	+	----	----	----	----	----	----	1.18091	3.65322	3.09356
ENSDARG00000071491	nrros	2546	24:29333462-29342336	-	----	----	----	----	----	----	1.20985	3.7199	3.07468
ENSDARG00000024815	ogfrl2	2337	11:20511782-20518122	-	----	----	----	----	----	----	1.99517	6.09803	3.0564
Zebrafish_newGene_8739		370	4:58656026-58661688	-	----	----	----	----	----	----	2.12434	6.45573	3.03893
ENSDARG00000075261	timp2b	2937	3:58446854-58480406	-	----	----	----	----	----	----	2.12104	6.44508	3.03864
ENSDARG00000031136	moxd1	3833	20:25253815-25301485	+	----	----	----	----	----	----	1.70064	5.15887	3.03349
ENSDARG00000016939	itgb2	4494	9:46027572-46051105	-	----	----	----	----	----	----	1.7991	5.45586	3.03255
ENSDARG00000011133	ccne1	2090	7:47629355-47639396	+	----	----	----	----	----	----	1.34891	4.0713	3.01821
ENSDARG00000079766	tap1	2368	16:52012799-52039196	+	----	----	----	----	----	----	1.38737	4.1672	3.00367
ENSDARG00000045748	stab2	8254	4:9786319-9828183	+	----	----	----	----	----	----	1.42683	4.26603	2.98987
ENSDARG00000059416	EGFLAM	2810	5:8343190-8390819	-	----	----	----	----	----	----	1.86015	5.5592	2.98857
ENSDARG00000077872	si:dkey-52d15.1	4317	15:20128794-20159719	+	----	----	----	----	----	----	8.02465	23.9094	2.97949
ENSDARG00000039932	cyth4b	1729	6:591816-608881	-	----	----	----	----	----	----	1.16207	3.44647	2.9658
ENSDARG00000094550	si:dkey-103k4.3	592	22:33186731-33189207	+	----	----	----	----	----	----	1.31169	3.88445	2.96141
ENSDARG00000090176		855	1:56639815-56646359	-	----	----	----	----	----	----	1.37411	4.06371	2.95734
ENSDARG00000056845	CU463157.1	2802	22:23247895-23276749	+	----	----	----	----	----	----	10.3047	30.3278	2.94311
ENSDARG00000074283	inpp5d	3874	6:27849192-27900767	+	----	----	----	----	----	----	2.52094	7.37854	2.9269
Zebrafish_newGene_5160		477	2:58202848-58204424	+	----	----	----	----	----	----	1.25782	3.63992	2.89383
ENSDARG00000019861	fgl2	2524	4:19114384-19117654	-	----	----	----	----	----	----	2.14317	6.17033	2.87907
Zebrafish_newGene_7803		810	25:341269-343738	-	----	----	----	----	----	----	1.57035	4.46423	2.84282
ENSDARG00000016607	echdc2	1417	20:16245544-16263709	-	----	----	----	----	----	----	9.74224	27.6341	2.83652
Zebrafish_newGene_6946		779	23:5449655-5457347	+	----	----	----	----	----	----	1.16938	3.30568	2.82687
ENSDARG00000091111	TIFA	582	7:23956440-23957021	-	----	----	----	----	----	----	5.19585	14.6859	2.82647
ENSDARG00000095647	si:dkeyp-67a8.3	852	7:6359919-6360834	+	----	----	----	----	----	----	1.20801	3.3727	2.79195
ENSDARG00000068939	XAF1	1410	15:28503538-28511355	-	----	----	----	----	----	----	1.70591	4.72936	2.77233
ENSDARG00000090364	zgc:158580	1312	19:44068461-44154133	-	----	----	----	----	----	----	57.6489	159.626	2.76894
Zebrafish_newGene_4756		821	19:45274007-45281284	-	----	----	----	----	----	----	6.00324	16.62	2.7685
Zebrafish_newGene_7836		262	25:34106461-34112817	-	----	----	----	----	----	----	8.1326	22.509	2.76775
ENSDARG00000013916	ptpn6	1014	16:34227715-34240643	-	----	----	----	----	----	----	6.53585	17.993	2.75297
ENSDARG00000040445	PARP14	5723	9:24798873-24812870	+	----	----	----	----	----	----	2.09844	5.71522	2.72355
ENSDARG00000075643	ifi35	1717	3:30092923-30100073	+	----	----	----	----	----	----	3.1114	8.45829	2.71848
ENSDARG00000074837	grap2b	2155	6:559427-574145	+	----	----	----	----	----	----	1.07698	2.92503	2.71596
Zebrafish_newGene_9161		608	5:75540086-75542569	+	----	----	----	----	----	----	2.37685	6.45179	2.71443
ENSDARG00000005627	CABZ01068209.1	1496	17:53869823-53875538	+	----	----	----	----	----	----	1.89791	5.1338	2.70498
ENSDARG00000043851	CABZ01092943.1	831	Zv9_NA135:25443-29694	-	----	----	----	----	----	----	2.85524	7.70816	2.69965
ENSDARG00000075760	si:ch211-182p11.1	4914	16:1868603-2063388	+	----	----	----	----	----	----	4.09062	10.989	2.6864
ENSDARG00000088040	MDP1	865	23:41030006-41040760	-	----	----	----	----	----	----	1.86035	4.95841	2.66531
ENSDARG00000021859	ERAP1 (2 of 2)	3347	5:27878974-27892220	-	----	----	----	----	----	----	2.55504	6.78108	2.654
ENSDARG00000052207	c3c	5133	1:56821454-56867334	+	----	----	----	----	----	----	26.924	71.4312	2.65307
ENSDARG00000070398	il6r	2594	16:24352692-24369796	-	----	----	----	----	----	----	3.14595	8.31057	2.64167
ENSDARG00000062049	hmha1	4026	22:17835923-17877001	-	----	----	----	----	----	----	2.17476	5.73633	2.63768
ENSDARG00000041595	ces3	1871	18:17077342-17085474	+	----	----	----	----	----	----	16.4611	43.3277	2.63212
ENSDARG00000075163	cxcl-c5c	741	5:44515276-44522813	-	----	----	----	----	----	----	5.14639	13.4393	2.61141
ENSDARG00000086762	DFNA5 (2 of 2)	1936	19:20520207-20536800	+	----	----	----	----	----	----	1.08633	2.83499	2.6097
ENSDARG00000017928	xrcc3	1677	20:20952103-20973718	-	----	----	----	----	----	----	1.27385	3.32051	2.60667
ENSDARG00000016771	tfa	2252	2:16581380-16592948	-	----	----	----	----	----	----	235.438	613.231	2.60464
ENSDARG00000077407	C19H18orf21 (2 of 2)	627	19:35508417-35532345	-	----	----	----	----	----	----	1.73384	4.51496	2.60402
ENSDARG00000061890	atp13a2	5180	23:24798756-24830291	-	----	----	----	----	----	----	2.62926	6.83348	2.59901
ENSDARG00000059110	VASP (2 of 2)	2250	10:1939-19705	+	----	----	----	----	----	----	1.432	3.709	2.59008
ENSDARG00000092285	cenpv	759	5:43672698-43678760	-	----	----	----	----	----	----	1.01478	2.62485	2.58662
ENSDARG00000060236	dok7	2348	1:41524354-41573183	-	----	----	----	----	----	----	5.42328	14.0007	2.58159
Zebrafish_newGene_2749		603	15:28944826-28947679	-	----	----	----	----	----	----	11.046	28.3148	2.56335
ENSDARG00000075016	apobl	8098	20:53789487-53820058	+	----	----	----	----	----	----	1.08124	2.76414	2.55645
ENSDARG00000078757	A2ML1 (11 of 12)	3477	15:20117570-20126923	-	----	----	----	----	----	----	1.78681	4.56108	2.55264
ENSDARG00000052958	BX323876.2	390	8:50768418-50769006	+	----	----	----	----	----	----	1.25467	3.18468	2.53826
ENSDARG00000089980	TFR2 (2 of 2)	489	Zv9_NA978:354-3761	-	----	----	----	----	----	----	6.21446	15.7738	2.53824
ENSDARG00000025903	lgals9l1	2489	15:30329793-30365157	-	----	----	----	----	----	----	5.32118	13.4804	2.53335
ENSDARG00000088917	VWA5A (3 of 5)	2502	25:4909298-4981370	+	----	----	----	----	----	----	1.38152	3.497	2.53126
ENSDARG00000045955	prlrb	1537	5:69270216-69295286	-	----	----	----	----	----	----	1.00265	2.53755	2.53085
ENSDARG00000076189	ccdc88b	4962	14:48637640-48707554	+	----	----	----	----	----	----	1.31579	3.32216	2.52484
ENSDARG00000011449	fes	3196	7:15088526-15143697	+	----	----	----	----	----	----	1.99656	5.03508	2.52188
ENSDARG00000016044	gins4	881	8:54694284-54709604	+	----	----	----	----	----	----	2.39339	6.02866	2.51888
ENSDARG00000056425	CABZ01072487.1	1245	Zv9_NA333:472-20026	-	----	----	----	----	----	----	1.33434	3.35532	2.51459
ENSDARG00000069114	unc93b1	4516	1:44851633-44875882	+	----	----	----	----	----	----	1.11785	2.79231	2.49792
ENSDARG00000031715	lyn	3300	2:27725640-27757359	-	----	----	----	----	----	----	1.1229	2.77936	2.47516
ENSDARG00000061515	tmtops2a	2308	6:15273072-15347663	+	----	----	----	----	----	----	2.99784	7.39945	2.46826
ENSDARG00000074683	CABZ01048960.1	3393	12:47032945-47066350	-	----	----	----	----	----	----	1.92672	4.74853	2.46456
ENSDARG00000044039	stx11a	1526	17:7567512-7573085	-	----	----	----	----	----	----	2.34843	5.75183	2.44922
Zebrafish_newGene_10667		410	7:76289011-76289590	-	----	----	----	----	----	----	1.40774	3.43658	2.4412
ENSDARG00000018806	ctsc	3145	15:42362040-42383557	-	----	----	----	----	----	----	12.3108	29.9598	2.43362
ENSDARG00000077960	si:ch211-186e20.7	1570	5:30435876-30471008	+	----	----	----	----	----	----	10.9308	26.5718	2.43091
Zebrafish_newGene_9953		1930	6:11863247-11889794	+	----	----	----	----	----	----	1.80022	4.34291	2.41243
ENSDARG00000033345	cntln	4048	1:25793223-25980957	-	----	----	----	----	----	----	1.30586	3.14801	2.41068
ENSDARG00000021004	c5	5228	5:66661439-66712870	+	----	----	----	----	----	----	8.19889	19.6872	2.40121
Zebrafish_newGene_7416		419	24:27726092-27727085	+	----	----	----	----	----	----	10.4967	25.2043	2.40116
ENSDARG00000006468	grap2a	1772	3:29596592-29619978	+	----	----	----	----	----	----	1.65943	3.98335	2.40044
ENSDARG00000054827	zgc:162724	1546	22:33693624-33726369	-	----	----	----	----	----	----	2.22446	5.31925	2.39126
ENSDARG00000074501	TNIP2	2474	1:37222713-37228024	-	----	----	----	----	----	----	1.60826	3.84342	2.38981
ENSDARG00000043586	fas	882	17:23449760-23461207	-	----	----	----	----	----	----	1.25425	2.98436	2.37939
ENSDARG00000079361	abcg2b	2820	1:7749150-7768053	-	----	----	----	----	----	----	1.60417	3.81384	2.37745
ENSDARG00000086835	ostf1	1127	5:6811486-6831449	-	----	----	----	----	----	----	3.13444	7.38936	2.35747
ENSDARG00000091926	si:dkey-103e21.5	1557	5:24368258-24374089	-	----	----	----	----	----	----	1.85332	4.35876	2.35187
ENSDARG00000092639	si:ch211-223o1.8p	1050	18:18501390-18507743	-	----	----	----	----	----	----	1.41398	3.30183	2.33513
ENSDARG00000090169	si:dkey-1f1.3	309	14:21030637-21031641	+	----	----	----	----	----	----	1.74911	4.08119	2.3333
ENSDARG00000092977		98	18:47230954-47231051	-	----	----	----	----	----	----	1166280	2713040	2.32623
ENSDARG00000058794	zgc:113324	2128	22:5997714-6006534	-	----	----	----	----	----	----	2.1807	5.06283	2.32166
ENSDARG00000044254	anxa3b	1669	10:9338078-9360218	-	----	----	----	----	----	----	15.5585	35.9415	2.31009
Zebrafish_newGene_12383		843	Zv9_NA47:7613-8569	-	----	----	----	----	----	----	1.13779	2.61058	2.29443
ENSDARG00000089664	CU993820.1	690	9:41067778-41087843	-	----	----	----	----	----	----	1006.94	2307.47	2.29156
ENSDARG00000075748	NCKAP1L	3372	11:190528-208352	+	----	----	----	----	----	----	3.01319	6.88904	2.28629
ENSDARG00000055504	CD68	1758	7:20639680-20649221	+	----	----	----	----	----	----	24.5862	55.9842	2.27706
ENSDARG00000076563	zgc:92249	1461	14:48500940-48506813	+	----	----	----	----	----	----	2.2046	5.01948	2.27682
ENSDARG00000057273	alox5a	2039	13:18177248-18223920	-	----	----	----	----	----	----	1.35387	3.07818	2.27361
ENSDARG00000077252	si:rp71-36a1.5	752	22:5753301-5764883	-	----	----	----	----	----	----	1.43788	3.26746	2.27242
ENSDARG00000088130	si:dkey-30c15.10	2865	18:6890480-6903416	-	----	----	----	----	----	----	1.08476	2.46477	2.27218
ENSDARG00000076562	DOCK2	5742	14:1440720-1582791	-	----	----	----	----	----	----	1.21379	2.75478	2.26957
ENSDARG00000060248	CABZ01078314.1	1962	4:3193377-3209372	+	----	----	----	----	----	----	1.2395	2.80175	2.26038
ENSDARG00000015627	rgs6	5357	20:28534292-28667910	-	----	----	----	----	----	----	6.14726	13.8785	2.25768
ENSDARG00000075617	wu:fu71h07	572	22:28429545-28442074	+	----	----	----	----	----	----	2.48671	5.58498	2.24593
ENSDARG00000068858	il2rga	1171	10:34572611-34585581	-	----	----	----	----	----	----	1.42691	3.204	2.24541
ENSDARG00000079387	si:ch211-102c2.4	1031	5:28476494-28479256	-	----	----	----	----	----	----	2.14849	4.82219	2.24446
ENSDARG00000094428	si:dkey-31f5.8	818	4:18021141-18022185	-	----	----	----	----	----	----	1.00264	2.24954	2.24362
Zebrafish_newGene_71		1072	1:9849079-9858237	-	----	----	----	----	----	----	1.09045	2.44436	2.24161
ENSDARG00000069917	ska3	1801	9:22293165-22298967	+	----	----	----	----	----	----	1.02787	2.30007	2.23771
ENSDARG00000054921	wu:fd58b11	1021	4:61874136-61880601	-	----	----	----	----	----	----	1.2294	2.73898	2.22789
ENSDARG00000058260	zgc:174160	3452	24:25799547-25842290	+	----	----	----	----	----	----	2.51075	5.57728	2.22136
ENSDARG00000079144	bcl2l11	740	13:47820244-47873264	-	----	----	----	----	----	----	2.23797	4.96679	2.21932
ENSDARG00000089702		921	4:36445898-36454177	-	----	----	----	----	----	----	1.01214	2.24346	2.21655
ENSDARG00000026964	hk2	3230	5:15078490-15394070	+	----	----	----	----	----	----	4.57374	10.1177	2.21213
ENSDARG00000059741	ALPK1	6170	7:1073984-1249380	-	----	----	----	----	----	----	2.10543	4.65572	2.21129
ENSDARG00000093671	crp4	708	24:39601910-39602689	-	----	----	----	----	----	----	7.67551	16.9377	2.20672
ENSDARG00000054543	samsn1a	2376	15:28913468-28935629	-	----	----	----	----	----	----	5.67793	12.4698	2.19619
ENSDARG00000041911	si:ch211-245h14.1	954	20:38543474-38550043	-	----	----	----	----	----	----	1.11577	2.45004	2.19583
ENSDARG00000088547	CABZ01015815.1	2895	Zv9_NA382:48608-58032	+	----	----	----	----	----	----	1.31308	2.88106	2.19412
ENSDARG00000089463	dhx58	2272	3:17331378-17355399	+	----	----	----	----	----	----	1.2296	2.69364	2.19066
Zebrafish_newGene_12513		499	Zv9_NA731:12219-25683	-	----	----	----	----	----	----	1.35391	2.96594	2.19065
Zebrafish_newGene_5715		498	20:3458040-3462105	+	----	----	----	----	----	----	1.35869	2.97629	2.19056
ENSDARG00000075761	cfh	3618	22:24230911-24306251	+	----	----	----	----	----	----	61.2643	133.617	2.18099
ENSDARG00000095449	si:dkey-4c15.17	2002	22:1512039-1518846	+	----	----	----	----	----	----	1.22875	2.6792	2.18042
ENSDARG00000088508	CABZ01117519.1	387	9:49991222-50003661	+	----	----	----	----	----	----	2.23389	4.85867	2.17498
ENSDARG00000070315	si:dkey-10p5.7	1226	6:19309088-19315415	+	----	----	----	----	----	----	1.57718	3.41816	2.16726
ENSDARG00000057113	c6	3375	21:19623347-19760747	-	----	----	----	----	----	----	7.73062	16.6904	2.159
Zebrafish_newGene_6970		494	23:44308432-44312739	+	----	----	----	----	----	----	3.54381	7.64669	2.15776
ENSDARG00000086729	CABZ01072252.1	273	7:10864800-10899203	-	----	----	----	----	----	----	4.71449	10.167	2.15654
ENSDARG00000090084	PLCB1	1251	17:3432607-3454633	-	----	----	----	----	----	----	33868.6	72971.4	2.15454
ENSDARG00000070774	irgf1	2917	19:23769725-23791469	+	----	----	----	----	----	----	1.05174	2.26586	2.15439
ENSDARG00000076838	apom	789	2:42329859-42335679	-	----	----	----	----	----	----	39.0457	84.0637	2.15296
ENSDARG00000045096	ostf1	1694	5:7131890-7150541	+	----	----	----	----	----	----	2.56499	5.52183	2.15277
ENSDARG00000057121	C7 (2 of 2)	4991	21:19729380-19745546	+	----	----	----	----	----	----	4.70252	10.1121	2.15035
ENSDARG00000055705	f5	6438	9:35098310-35119300	+	----	----	----	----	----	----	6.91944	14.8685	2.1488
ENSDARG00000010934	syt14a	4153	13:32067595-32162114	-	----	----	----	----	----	----	10.4796	22.3614	2.13379
ENSDARG00000045530	si:ch211-244b2.4	2165	4:25183514-25195186	-	----	----	----	----	----	----	1.29703	2.76456	2.13145
ENSDARG00000087646	RUNX1 (2 of 2)	687	1:1088683-1101185	-	----	----	----	----	----	----	1.39715	2.97752	2.13114
ENSDARG00000045797	C25H12orf73	335	25:19441855-19443367	-	----	----	----	----	----	----	19.6531	41.8779	2.13085
ENSDARG00000040431	cyp2k8	1954	3:12464718-12482638	-	----	----	----	----	----	----	2.08672	4.43692	2.12627
ENSDARG00000056615	cybb	3878	11:30671995-30710582	-	----	----	----	----	----	----	8.41567	17.8939	2.12626
ENSDARG00000093202		928	16:48007787-48013394	-	----	----	----	----	----	----	3.62337	7.69607	2.12401
Zebrafish_newGene_3847		359	17:53973719-53974152	-	----	----	----	----	----	----	7.62085	16.1867	2.124
ENSDARG00000057723	nsdhl	1581	14:18546701-18559111	-	----	----	----	----	----	----	2.07547	4.40042	2.1202
ENSDARG00000027063	arpc1b	1702	3:40803793-40815394	+	----	----	----	----	----	----	16.6013	35.1653	2.11823
ENSDARG00000058110	BX546499.1	4661	5:24233400-24243436	+	----	----	----	----	----	----	1.88235	3.98665	2.11791
ENSDARG00000000906	skap2	1524	16:23018783-23062136	+	----	----	----	----	----	----	3.24164	6.86365	2.11734
ENSDARG00000078110		3087	Zv9_scaffold3545:153967-162806	+	----	----	----	----	----	----	2.25917	4.76452	2.10897
Zebrafish_newGene_9990		582	6:59879030-59902580	+	----	----	----	----	----	----	6.21971	13.0996	2.10614
ENSDARG00000074974	CEP192	5760	16:11691170-11850182	-	----	----	----	----	----	----	1.08901	2.29347	2.10601
ENSDARG00000059883	trpv1	3052	5:43754929-43777138	+	----	----	----	----	----	----	1.49566	3.14876	2.10526
ENSDARG00000086047	CABZ01067657.1	662	15:45620387-45637018	+	----	----	----	----	----	----	3.11953	6.56176	2.10345
ENSDARG00000093955		958	16:48236759-48242396	-	----	----	----	----	----	----	3.47713	7.31063	2.10249
ENSDARG00000061520	b4galnt1a	2311	23:28339956-28366659	-	----	----	----	----	----	----	1.90103	3.99174	2.09978
ENSDARG00000079227	plekhs1	1501	12:32090611-32096441	+	----	----	----	----	----	----	1.22001	2.55648	2.09546
ENSDARG00000092506		205	2:18985447-18986613	+	----	----	----	----	----	----	1094.89	2292.49	2.09381
ENSDARG00000039442	CABZ01058452.1	605	17:2182774-2205443	-	----	----	----	----	----	----	1.97268	4.12209	2.08958
ENSDARG00000090586	SP6	1144	1:59980601-59981744	+	----	----	----	----	----	----	1.13686	2.37528	2.08933
ENSDARG00000001767	slc29a2	3737	21:26672079-26807688	-	----	----	----	----	----	----	1.11202	2.31098	2.07819
ENSDARG00000088742	MPZL2 (2 of 2)	1041	15:46910532-46913484	-	----	----	----	----	----	----	1.06481	2.19304	2.05956
ENSDARG00000055901	steap4	3949	16:29963111-29977411	-	----	----	----	----	----	----	5.23042	10.772	2.05949
ENSDARG00000018491	pdia4	2399	24:17883783-17890563	+	----	----	----	----	----	----	14.2703	29.3654	2.0578
Zebrafish_newGene_9087		850	5:12998724-13003118	+	----	----	----	----	----	----	1.03869	2.1368	2.05721
ENSDARG00000053106	cep44	2195	1:38744892-38784163	+	----	----	----	----	----	----	1.03994	2.13119	2.04935
ENSDARG00000013539	ikzf1	2301	13:15911857-15948499	-	----	----	----	----	----	----	1.35596	2.77575	2.04707
ENSDARG00000002353	tagapa	2366	17:45572274-45578169	+	----	----	----	----	----	----	1.07385	2.19053	2.03988
ENSDARG00000017653	rgs13	1279	2:6179990-6186663	-	----	----	----	----	----	----	4.24862	8.65116	2.03623
Zebrafish_newGene_10035		694	6:23514660-23539489	-	----	----	----	----	----	----	4.11563	8.37817	2.0357
ENSDARG00000077011	uhrf1bp1	4337	23:336896-368109	-	----	----	----	----	----	----	3.71663	7.5513	2.03176
ENSDARG00000088255	SMOC1 (1 of 2)	766	17:48424163-48449077	-	----	----	----	----	----	----	3.44939	7.00802	2.03167
ENSDARG00000026313	CD97 (1 of 4)	2386	3:52952612-53134364	+	----	----	----	----	----	----	1.16876	2.37447	2.03162
ENSDARG00000089306		2756	Zv9_NA922:1188-18117	+	----	----	----	----	----	----	1.45231	2.94876	2.03039
Zebrafish_newGene_7417		988	24:27727693-27728813	+	----	----	----	----	----	----	2.4889	5.05151	2.02962
ENSDARG00000095085		377	24:25799363-25800108	-	----	----	----	----	----	----	1.01636	2.0609	2.02773
ENSDARG00000007889	csf1ra	3365	15:43673437-43704576	+	----	----	----	----	----	----	6.05723	12.2583	2.02375
ENSDARG00000017834	micall2b	3547	1:8536094-8562253	-	----	----	----	----	----	----	2.82328	5.70937	2.02225
Zebrafish_newGene_4766		356	19:50252991-50253855	-	----	----	----	----	----	----	1.94566	3.93399	2.02193
ENSDARG00000076484	stab1	11984	22:10388201-10464019	-	----	----	----	----	----	----	4.47606	9.04499	2.02075
ENSDARG00000089049	CABZ01079870.1	1519	23:1127391-1151573	-	----	----	----	----	----	----	1.59169	3.2153	2.02005
ENSDARG00000089208	CABZ01055343.4	1363	24:38417685-38423349	+	----	----	----	----	----	----	2.68179	5.39257	2.01081
ENSDARG00000086853	DPYD (4 of 5)	777	24:31750589-31817138	+	----	----	----	----	----	----	2.15149	4.32263	2.00913
ENSDARG00000069128	il34	1757	18:18309492-18325712	-	----	----	----	----	----	----	1.3549	2.72194	2.00896
ENSDARG00000060401	SH3RF3	2194	9:57537620-57606825	-	----	----	----	----	----	----	1.62216	3.25247	2.00503
ENSDARG00000061446	smap2	1257	19:39936152-39968472	-	----	----	----	----	----	----	1.84657	3.69742	2.00232
ENSDARG00000087535	CR628395.1	4464	Zv9_scaffold3480:217837-265307	+	----	----	----	----	----	----	1.21649	2.43301	2.00002
